# Supplementary material for: FAIMS Enhances the Detection of PTM Crosstalk Sites
Source: J Proteome Res. 2022 Mar 2;21(4):930–9. doi: 10.1021/acs.jproteome.1c00721 (PMC8981314; doi:10.1021/acs.jproteome.1c00721)
Supplement: Supplementary file 2 — pr1c00721_si_002.xlsx [file pr1c00721_si_002.xlsx]

## Sheet: 2 PTM search-Peptide Groups
Sequence	Modifications	Master Protein Accessions	Position in Protein	Modification combination	0	-45	-52.5	-60	-67.5	-75	-90	Internal Stepping	Standard LC-MS	External Stepping	FAIMS
AAAAAPASEDEDDEDDEDDEDDDDDEEDDSEEEAMETTPAK	2xPhospho [S8(99.9); S30]	P19338	177	Multi-Phospho	FALSE	TRUE	TRUE	FALSE	FALSE	FALSE	FALSE	TRUE	FALSE	TRUE	TRUE
AAPEASSPPASPLQHLLPGK	2xPhospho [S7(81.4); S11(100)]	Q96TA1	686	Multi-Phospho	FALSE	FALSE	FALSE	FALSE	FALSE	TRUE	FALSE	TRUE	FALSE	TRUE	TRUE
AGEPNSPDAEEANSPDVTAGCDPAGVHPP	1xCarbamidomethyl [C21]; 2xPhospho [S6(100); S14(100)]	Q08J23	738	Multi-Phospho	FALSE	FALSE	FALSE	FALSE	FALSE	FALSE	FALSE	TRUE	FALSE	FALSE	TRUE
ALENGDADEPSFSDPEDFVDDVSEEELLGDVLK	2xPhospho [S11(94.4); S23(99.4)]	P55884	142	Multi-Phospho	FALSE	TRUE	FALSE	FALSE	FALSE	FALSE	FALSE	FALSE	FALSE	TRUE	TRUE
ALYYLQIHPQELR	2xPhospho [Y3(100); Y4(100)]	Q16531	515	Multi-Phospho	FALSE	FALSE	FALSE	TRUE	FALSE	FALSE	FALSE	FALSE	FALSE	TRUE	TRUE
ASAGPAPGPVVTAEGLHPSLPSPTGNSTPLGSSK	3xPhospho [S2(97.9); T12; S32]	Q4KMP7	686	Multi-Phospho	FALSE	TRUE	FALSE	FALSE	FALSE	FALSE	FALSE	FALSE	FALSE	TRUE	TRUE
ATGNLSASCGSALRAAAGLGGGDSGDGTARAASK	2xPhospho [S24; S33(93.9)]	Q96T51	73	Multi-Phospho	FALSE	FALSE	FALSE	TRUE	FALSE	FALSE	FALSE	FALSE	FALSE	TRUE	TRUE
AVGTPGGGGGGAVPGISAMSR	1xOxidation [M19]; 2xPhospho [S17(100); S20(100)]	P48634	1350	Multi-Phospho	FALSE	FALSE	FALSE	TRUE	TRUE	FALSE	FALSE	FALSE	FALSE	TRUE	TRUE
AYACHAEHENDSDDDDEAEDDDETEELGSDEDDIDEDGQEYLEILAK	1xCarbamidomethyl [C4]; 2xPhospho [S12(100); S29]	O95373	875	Multi-Phospho	FALSE	TRUE	TRUE	FALSE	FALSE	FALSE	FALSE	TRUE	FALSE	TRUE	TRUE
CAPSAGSPAAAVGRESPGAAATSSSGPQAQQHR	1xCarbamidomethyl [C1]; 2xPhospho [S4(91.6); S7(93.1)]	Q7L2J0	54	Multi-Phospho	FALSE	TRUE	FALSE	FALSE	FALSE	FALSE	FALSE	FALSE	FALSE	TRUE	TRUE
DASPINRWSPTR	2xPhospho [S3(100); S9(96.7)]	Q13523	429	Multi-Phospho	FALSE	FALSE	FALSE	FALSE	FALSE	FALSE	FALSE	TRUE	FALSE	FALSE	TRUE
DLFDLNSSEEDDTEGFSER	2xPhospho [S7(100); S8(100)]	Q9Y3T9	666	Multi-Phospho	FALSE	FALSE	FALSE	FALSE	FALSE	FALSE	FALSE	TRUE	FALSE	FALSE	TRUE
DSHSSEEDEASSQTDLSQTISK	2xPhospho [S2(84.2); S4(96.8)]	Q5JTV8	153	Multi-Phospho	FALSE	FALSE	FALSE	TRUE	FALSE	FALSE	FALSE	FALSE	FALSE	TRUE	TRUE
EGMNPSYDEYADSDEDQHDAYLER	2xPhospho [S6(93.9); S13(100)]	Q08945	432	Multi-Phospho	FALSE	FALSE	FALSE	TRUE	FALSE	FALSE	FALSE	FALSE	FALSE	TRUE	TRUE
EGSHFPGPFMTSIGPAESHPHTPQMPPSTPSSSFLTTK	2xPhospho [S28; T29]	Q16666	463	Multi-Phospho	FALSE	FALSE	FALSE	FALSE	FALSE	FALSE	FALSE	FALSE	TRUE	FALSE	FALSE
EGTPGSPSETPGPSPAGPAGDEPAESPSETPGPR	2xPhospho [S28; T30]	Q9NZT2	512	Multi-Phospho	FALSE	FALSE	FALSE	FALSE	FALSE	FALSE	FALSE	FALSE	TRUE	FALSE	FALSE
EKTPSPKEEDEEPESPPEK	3xPhospho [T3(100); S5(100); S15(100)]	Q9H1E3	200	Multi-Phospho	FALSE	FALSE	TRUE	FALSE	FALSE	FALSE	FALSE	TRUE	FALSE	TRUE	TRUE
ELSNSPLRENSFGSPLEFR	2xPhospho [S3(100); S5(100)]	Q9UQ35	1316	Multi-Phospho	FALSE	FALSE	FALSE	TRUE	TRUE	FALSE	FALSE	TRUE	FALSE	TRUE	TRUE
ERSPSPLRGNVVPSPLPTR	2xPhospho [S3(100); S5(100)]	Q9Y2V2	28	Multi-Phospho	FALSE	FALSE	FALSE	FALSE	FALSE	FALSE	FALSE	TRUE	FALSE	FALSE	TRUE
ESLGSEEESGKDWDELEEEAR	2xPhospho [S2(86.1); S5(86.1)]	Q9Y5B9	978	Multi-Phospho	FALSE	FALSE	FALSE	TRUE	FALSE	FALSE	FALSE	FALSE	FALSE	TRUE	TRUE
ESSPIPSPTSDRK	2xPhospho [S3(77.1); S7(77.1)]	Q01082	2163	Multi-Phospho	FALSE	FALSE	FALSE	FALSE	FALSE	TRUE	FALSE	FALSE	FALSE	TRUE	TRUE
FSGEEGEIEDDESGTENREEK	2xPhospho [S2(100); S13]	Q9Y2W1	927	Multi-Phospho	FALSE	FALSE	TRUE	FALSE	FALSE	FALSE	FALSE	FALSE	FALSE	TRUE	TRUE
GPPDFSSDEEREPTPVLGSGAAAAGR	2xPhospho [S6(98.1); S7(93.3)]	P42167; P42166	61	Multi-Phospho	FALSE	TRUE	TRUE	TRUE	FALSE	FALSE	FALSE	FALSE	FALSE	TRUE	TRUE
GVSASAVPFTPSSPLLSCSQEGSR	1xCarbamidomethyl [C18]; 2xPhospho [S/T]	Q9Y2X7	559	Multi-Phospho	FALSE	FALSE	FALSE	TRUE	FALSE	FALSE	FALSE	FALSE	FALSE	TRUE	TRUE
HCAPSPDRSPELSSSR	1xCarbamidomethyl [C2]; 2xPhospho [S5(100); S9(100)]	Q96T37	666	Multi-Phospho	FALSE	FALSE	FALSE	FALSE	FALSE	FALSE	FALSE	TRUE	FALSE	FALSE	TRUE
HGGSPQPLATTPLSQEPVNPPSEASPTR	2xPhospho [S4(100); S22(83.8)]	Q9UQ35	374	Multi-Phospho	FALSE	TRUE	FALSE	FALSE	FALSE	FALSE	FALSE	FALSE	FALSE	TRUE	TRUE
HSSISPVRLPLNSSLGAELSR	2xPhospho [S3(85.6); S5(100)]	Q9NYV4	381	Multi-Phospho	FALSE	FALSE	FALSE	FALSE	TRUE	FALSE	FALSE	FALSE	FALSE	TRUE	TRUE
IETDEEESCDNAHGDANQPAR	1xCarbamidomethyl [C9]; 2xPhospho [T3(100); S8(100)]	Q96T23	1303	Multi-Phospho	FALSE	FALSE	FALSE	FALSE	TRUE	FALSE	FALSE	FALSE	FALSE	TRUE	TRUE
ISASGPESLLGGPGGASAAPAAGSK	2xPhospho [S17(100); S24(100)]	Q9Y2U8	110	Multi-Phospho	FALSE	FALSE	FALSE	TRUE	FALSE	FALSE	FALSE	FALSE	FALSE	TRUE	TRUE
ISGATFSVGSGSVYAYGVMDR	1xOxidation [M19]; 2xPhospho [S2(89.2); S10]	P28074	180	Multi-Phospho	FALSE	FALSE	TRUE	FALSE	FALSE	FALSE	FALSE	FALSE	FALSE	TRUE	TRUE
KEDSDEEEDDDSEEDEEDDEDEDEDEDEIEPAAMK	2xPhospho [S4(100); S12(100)]	P19338	142	Multi-Phospho	TRUE	TRUE	TRUE	TRUE	FALSE	FALSE	FALSE	TRUE	TRUE	TRUE	TRUE
KEESEESDDDMGFGLFD	2xPhospho [S4(100); S7(100)]	P05386; P05387	99	Multi-Phospho	FALSE	FALSE	FALSE	TRUE	TRUE	TRUE	FALSE	TRUE	FALSE	TRUE	TRUE
KETESEAEDNLDDLEK	2xPhospho [T3(100); S5(100)]	Q8IYB3	870	Multi-Phospho	FALSE	FALSE	FALSE	FALSE	TRUE	FALSE	FALSE	TRUE	FALSE	TRUE	TRUE
KPATPAEDDEDDDIDLFGSDNEEEDK	2xPhospho [T4(100); S19(100)]	P29692	144	Multi-Phospho	FALSE	TRUE	TRUE	FALSE	FALSE	FALSE	FALSE	FALSE	FALSE	TRUE	TRUE
KPPAPPSPVQSQSPSTNWSPAVPVK	2xPhospho [S7(100); S13(80)]	Q8IYB3	763	Multi-Phospho	FALSE	FALSE	TRUE	FALSE	FALSE	FALSE	FALSE	FALSE	FALSE	TRUE	TRUE
KQSFDDNDSEELEDK	2xPhospho [S3(100); S9(100)]	O60841	105	Multi-Phospho	FALSE	FALSE	FALSE	FALSE	FALSE	FALSE	FALSE	TRUE	FALSE	FALSE	TRUE
KRESESESDETPPAAPQLIK	2xPhospho [S4(98.3); S6(88.2)]	O60832	448	Multi-Phospho	FALSE	FALSE	FALSE	FALSE	FALSE	FALSE	FALSE	TRUE	FALSE	FALSE	TRUE
KSPVGKSPPSTGSTYGSSQK	2xPhospho [S2(100); S7(100)]	Q9Y2W1	314	Multi-Phospho	FALSE	FALSE	FALSE	FALSE	TRUE	FALSE	FALSE	FALSE	FALSE	TRUE	TRUE
LGSPDYGNSALLSLPGYRPTTR	2xPhospho [S13(83.5); S17]	Q14980	1860	Multi-Phospho	FALSE	FALSE	FALSE	FALSE	FALSE	FALSE	FALSE	TRUE	FALSE	FALSE	TRUE
LSLVPSSARLHYGTDPCTGQPFRFPLVSVR	2xPhospho [S2(90.2); S28(97.1)]	Q8NFF5	220	Multi-Phospho	FALSE	FALSE	FALSE	FALSE	FALSE	FALSE	FALSE	TRUE	FALSE	FALSE	TRUE
MESEGGADDSAEEGDLLDDDDNEDRGDDQLELIK	2xPhospho [S3(100); S10(100)]	P07910	251	Multi-Phospho	FALSE	TRUE	FALSE	FALSE	FALSE	FALSE	FALSE	TRUE	TRUE	TRUE	TRUE
NQTTSVAKIAQYK	2xPhospho [T3; S5(98.7)]	Q7Z3B4	364	Multi-Phospho	FALSE	FALSE	FALSE	FALSE	TRUE	FALSE	FALSE	FALSE	FALSE	TRUE	TRUE
NTFTAWSDEESDYEIDDRDVNK	2xPhospho [T2(85.7); S11(100)]	Q6PKG0	621	Multi-Phospho	FALSE	TRUE	FALSE	FALSE	FALSE	FALSE	FALSE	FALSE	FALSE	TRUE	TRUE
QEAIPDLEDSPPVSDSEEQQESAR	2xPhospho [S10(100); S14(100)]	Q9BTC0	796	Multi-Phospho	FALSE	FALSE	TRUE	TRUE	FALSE	FALSE	FALSE	FALSE	FALSE	TRUE	TRUE
QKSDAEEDGGTVSQEEEDRKPK	2xPhospho [S3(99.9); S13(99.9)]	P27824	552	Multi-Phospho	FALSE	FALSE	TRUE	FALSE	FALSE	FALSE	FALSE	FALSE	FALSE	TRUE	TRUE
QRSPSPAPAPAPAAAAGPPTR	2xPhospho [S3(100); S5(100)]	Q9H7N4	496	Multi-Phospho	FALSE	FALSE	FALSE	FALSE	FALSE	FALSE	FALSE	TRUE	FALSE	FALSE	TRUE
QVVSVVQDEEVGLPFEASPESPPPASPDGVTEIR	2xPhospho [S21(99.8); S26(97.2)]	Q96TA1	621	Multi-Phospho	FALSE	FALSE	TRUE	FALSE	FALSE	FALSE	FALSE	TRUE	TRUE	TRUE	TRUE
RPDYAPMESSDEEDEEFQFIK	2xPhospho [S9(100); S10(99.9)]	P55081	44	Multi-Phospho	FALSE	FALSE	FALSE	TRUE	FALSE	FALSE	FALSE	FALSE	FALSE	TRUE	TRUE
RQSPSPSTRPIR	2xPhospho [S3; S5]	Q8IYB3	711	Multi-Phospho	FALSE	FALSE	FALSE	FALSE	FALSE	FALSE	FALSE	TRUE	FALSE	FALSE	TRUE
RRGDSESEEDEQDSEEVR	2xPhospho [S5(100); S7(100)]	Q9NZ63	11	Multi-Phospho	FALSE	FALSE	FALSE	FALSE	FALSE	FALSE	FALSE	FALSE	TRUE	FALSE	FALSE
SEAAAPHTDAGGGLSSDEEEGTSSQAEAAR	2xPhospho [S15(99.9); S16(99.9)]	Q01831	869	Multi-Phospho	FALSE	TRUE	TRUE	FALSE	FALSE	FALSE	FALSE	FALSE	FALSE	TRUE	TRUE
SISGSKKPTNDSNPSRR	2xPhospho [S3(82.3); S5(95.7)]	Q68D10	411	Multi-Phospho	FALSE	FALSE	TRUE	FALSE	FALSE	FALSE	FALSE	FALSE	FALSE	TRUE	TRUE
SLLPLSTSLDHR	2xPhospho [S6(91); T7]	Q8TEQ6	847	Multi-Phospho	FALSE	FALSE	FALSE	FALSE	TRUE	FALSE	FALSE	FALSE	FALSE	TRUE	TRUE
SLSAASCPPISLPAAASRSSMDGAGAEEVLAPLR	1xOxidation [M21]; 2xPhospho [S]	P41250	35	Multi-Phospho	FALSE	TRUE	FALSE	FALSE	FALSE	FALSE	FALSE	FALSE	FALSE	TRUE	TRUE
SVPPATPATPTSPATVDAAVPGAGK	2xPhospho [T11(77.9); S12(87.3)]	Q6NYC8	479	Multi-Phospho	FALSE	FALSE	FALSE	TRUE	FALSE	FALSE	FALSE	FALSE	FALSE	TRUE	TRUE
TCVSLAVSRLSR	2xPhospho [T1(100); S8(97.5)]	O95782	224	Multi-Phospho	FALSE	FALSE	FALSE	TRUE	FALSE	FALSE	FALSE	FALSE	FALSE	TRUE	TRUE
TDGSISGDRQPVTVADYISR	2xPhospho [S4(100); S6(100)]	P51116	598	Multi-Phospho	FALSE	FALSE	FALSE	TRUE	TRUE	FALSE	FALSE	TRUE	FALSE	TRUE	TRUE
TGDLGIPPNPEDRSPSPEPIYNSEGK	2xPhospho [S14(100); S16(99.6)]	Q15637	67	Multi-Phospho	FALSE	TRUE	TRUE	FALSE	FALSE	FALSE	FALSE	TRUE	TRUE	TRUE	TRUE
THTTALAGRSPSPASGR	2xPhospho [T4(100); S12]	Q9UQ35	286	Multi-Phospho	FALSE	FALSE	FALSE	FALSE	TRUE	FALSE	FALSE	FALSE	FALSE	TRUE	TRUE
TQTPPVSPAPQPTEER	2xPhospho [T3(89.3); S7(100)]	Q14247	399	Multi-Phospho	FALSE	FALSE	FALSE	FALSE	FALSE	TRUE	FALSE	TRUE	FALSE	TRUE	TRUE
TVGTALSSSGMTSIATNSVPPVSSAAPK	1xOxidation [M11]; 2xPhospho [S23(78.8); S24(78.8)]	Q7Z739	207	Multi-Phospho	FALSE	FALSE	FALSE	FALSE	FALSE	FALSE	FALSE	TRUE	FALSE	FALSE	TRUE
TVGTPIASVPGSTNTGTVPGSEK	2xPhospho [T4(78.4); S8(96.3)]	Q99460	270	Multi-Phospho	FALSE	FALSE	FALSE	TRUE	FALSE	FALSE	FALSE	FALSE	FALSE	TRUE	TRUE
VADAKGDSESEEDEDLEVPVPSR	2xPhospho [S8(100); S10(100)]	P13861	71	Multi-Phospho	FALSE	FALSE	FALSE	TRUE	FALSE	FALSE	FALSE	FALSE	FALSE	TRUE	TRUE
VEAKEESEESDEDMGFGLFD	2xPhospho [S7(100); S10(100)]	P05388; Q8NHW5	298	Multi-Phospho	FALSE	FALSE	FALSE	TRUE	FALSE	FALSE	FALSE	TRUE	FALSE	TRUE	TRUE
VLDEEGSEREFDEDSDEKEEEEDTYEK	2xPhospho [S7(100); S15(100)]	O43719	610	Multi-Phospho	FALSE	FALSE	FALSE	TRUE	FALSE	FALSE	FALSE	TRUE	TRUE	TRUE	TRUE
VLSSAASLPGSELPSSRPEGSQGGELSR	2xPhospho [S21(86); S27(99.2)]	O15027	2265	Multi-Phospho	FALSE	TRUE	FALSE	FALSE	FALSE	FALSE	FALSE	FALSE	FALSE	TRUE	TRUE
VQEHEDSGDSEVENEAK	2xPhospho [S7(100); S10(100)]	Q9Y5J1	115	Multi-Phospho	FALSE	FALSE	FALSE	FALSE	FALSE	FALSE	FALSE	TRUE	FALSE	FALSE	TRUE
VQIPVSRPDPEPVSDNEEDSYDEEIHDPR	2xPhospho [S14(99.2); S20(99.7)]	Q07157	112	Multi-Phospho	FALSE	FALSE	TRUE	TRUE	FALSE	FALSE	FALSE	TRUE	FALSE	TRUE	TRUE
VTAIEPIINHGGASASTQHLHPSLR	2xPhospho [S14; S23]	Q8WYP5	126	Multi-Phospho	FALSE	FALSE	FALSE	FALSE	FALSE	FALSE	FALSE	FALSE	TRUE	FALSE	FALSE
VVLGDGVQLPPGDYSTTPGGTLFSTTPGGTR	2xPhospho [T17(94.9); T26]	Q13541	21	Multi-Phospho	FALSE	FALSE	FALSE	FALSE	FALSE	FALSE	FALSE	FALSE	TRUE	FALSE	FALSE
WAHDKFSGEEGEIEDDESGTENREEK	2xPhospho [S7(100); S18(99.6)]	Q9Y2W1	922	Multi-Phospho	FALSE	FALSE	FALSE	TRUE	TRUE	FALSE	FALSE	TRUE	TRUE	TRUE	TRUE
YEDEVFGDSEPELDEESEDEVEEEQEER	2xPhospho [S9(100); S17(100)]	Q9UN86	133	Multi-Phospho	FALSE	TRUE	FALSE	FALSE	FALSE	FALSE	FALSE	FALSE	FALSE	TRUE	TRUE
YSPSQNSPIHHIPSR	2xPhospho [Y1(86.7); S7(97.3)]	Q9NYF8	284	Multi-Phospho	FALSE	FALSE	FALSE	FALSE	TRUE	TRUE	FALSE	TRUE	TRUE	TRUE	TRUE
ESPDTNGPKQKEK	1xPhospho [S2(100)]; 1xAcetyl [K13(89.9)]	Q02952	1726	Phospho-Acetyl	FALSE	FALSE	FALSE	FALSE	TRUE	FALSE	FALSE	FALSE	FALSE	TRUE	TRUE
IITGGAAAQDGRLR	1xAcetyl [R12]; 1xPhospho [T3(100)]	Q12959	258	Phospho-Acetyl	FALSE	FALSE	FALSE	FALSE	TRUE	FALSE	FALSE	FALSE	FALSE	TRUE	TRUE
ISGLGLTPEQKQK	1xPhospho [T7(99.9)]; 1xAcetyl [K11(87.9)]	O95831	99	Phospho-Acetyl	FALSE	FALSE	FALSE	FALSE	TRUE	FALSE	FALSE	FALSE	FALSE	TRUE	TRUE
IVSRATPGLQKFSK	1xAcetyl [R4]; 1xPhospho [S13]	P57740	191	Phospho-Acetyl	FALSE	FALSE	FALSE	FALSE	TRUE	FALSE	FALSE	FALSE	FALSE	TRUE	TRUE
LRGQPFYAVEKK	1xPhospho [Y7(100)]; 1xAcetyl [K11(92.2)]	Q93052	451	Phospho-Acetyl	FALSE	FALSE	FALSE	FALSE	FALSE	FALSE	FALSE	TRUE	FALSE	FALSE	TRUE
LSAGNPKSAKPLSMEPSSPLGEWTDPALPLENQVWYHGAISR	1xAcetyl [K10]; 1xPhospho [S41]	Q7M4L6	289	Phospho-Acetyl	FALSE	FALSE	FALSE	FALSE	FALSE	FALSE	FALSE	TRUE	FALSE	FALSE	TRUE
MAAAAAAAGDSDSWDADAFSVEDPVR	1xMet-loss+Acetyl [M1]; 1xPhospho [S11(86.6)]	O75822	1	Phospho-Acetyl	FALSE	FALSE	FALSE	FALSE	FALSE	FALSE	FALSE	FALSE	TRUE	FALSE	FALSE
MAAAVAAAGAGEPQSPDELLPK	1xMet-loss+Acetyl [M1]; 1xPhospho [S15(100)]	Q9NS69	1	Phospho-Acetyl	FALSE	FALSE	TRUE	FALSE	FALSE	FALSE	FALSE	FALSE	FALSE	TRUE	TRUE
MAADVSVTHRPPLSPK	1xMet-loss+Acetyl [M1]; 1xPhospho [S14(100)]	Q8IY67	1	Phospho-Acetyl	FALSE	FALSE	TRUE	FALSE	FALSE	FALSE	FALSE	FALSE	FALSE	TRUE	TRUE
MAAPEEHDSPTEASQPIVEEEETK	1xMet-loss+Acetyl [M1]; 1xPhospho [S9(87.7)]	Q9H0S4	1	Phospho-Acetyl	FALSE	FALSE	TRUE	FALSE	FALSE	FALSE	FALSE	FALSE	FALSE	TRUE	TRUE
MAASAAAASAAAASAASGSPGPGEGSAGGEK	1xMet-loss+Acetyl [M1]; 1xPhospho [S19(99.1)]	Q13263	1	Phospho-Acetyl	TRUE	FALSE	FALSE	FALSE	FALSE	FALSE	FALSE	FALSE	TRUE	TRUE	TRUE
MAAVGAGGSTAAPGPGAVSAGALEPGTASAAHR	1xMet-loss+Acetyl [M1]; 1xPhospho [S27]	P78381	1	Phospho-Acetyl	FALSE	TRUE	FALSE	FALSE	FALSE	FALSE	FALSE	FALSE	FALSE	TRUE	TRUE
MADEAALALQPGGSPSAAGADR	1xMet-loss+Acetyl [M1]; 1xPhospho [S14(98.8)]	Q96EB6	1	Phospho-Acetyl	FALSE	FALSE	FALSE	FALSE	FALSE	FALSE	FALSE	TRUE	FALSE	FALSE	TRUE
MSDNEDNFDGDDFDDVEEDEGLDDLENAEEEGQENVEILPSGERPQANQK	1xMet-loss+Acetyl [M1]; 1xPhospho [S2(100)]	P61218	1	Phospho-Acetyl	FALSE	FALSE	FALSE	FALSE	FALSE	FALSE	FALSE	TRUE	FALSE	FALSE	TRUE
MSDSGEQNYGERESR	1xMet-loss+Acetyl [M1]; 1xPhospho [S14(100)]	P62995	1	Phospho-Acetyl	FALSE	FALSE	FALSE	FALSE	TRUE	FALSE	FALSE	FALSE	FALSE	TRUE	TRUE
MSGDHLHNDSQIEADFR	1xMet-loss+Acetyl [M1]; 1xPhospho [S10(100)]	P11387	1	Phospho-Acetyl	FALSE	FALSE	FALSE	FALSE	FALSE	FALSE	FALSE	TRUE	FALSE	FALSE	TRUE
MSLDIQSLDIQCEELSDAR	1xCarbamidomethyl [C12]; 1xMet-loss+Acetyl [M1]; 1xPhospho [S2(100)]	P13489	1	Phospho-Acetyl	FALSE	FALSE	FALSE	FALSE	FALSE	FALSE	FALSE	TRUE	FALSE	FALSE	TRUE
MSQGDSNPAAIPHAAEDIQGDDR	1xMet-loss+Acetyl [M1]; 1xPhospho [S2(100)]	P68402	1	Phospho-Acetyl	FALSE	FALSE	FALSE	TRUE	TRUE	TRUE	FALSE	TRUE	FALSE	TRUE	TRUE
MSQKQEEENPAEETGEEK	1xMet-loss+Acetyl [M1]; 1xPhospho [S2(100)]	O43768	1	Phospho-Acetyl	FALSE	FALSE	FALSE	FALSE	FALSE	FALSE	FALSE	TRUE	FALSE	FALSE	TRUE
MSSEAETQQPPAAPPAAPALSAADTK	1xMet-loss+Acetyl [M1]; 1xPhospho [S3(86)]	P67809	1	Phospho-Acetyl	FALSE	FALSE	FALSE	TRUE	TRUE	TRUE	FALSE	FALSE	FALSE	TRUE	TRUE
MSYPADDYESEAAYDPYAYPSDYDMHTGDPK	1xMet-loss+Acetyl [M1]; 1xPhospho [S2(100)]	Q9Y262	1	Phospho-Acetyl	FALSE	TRUE	FALSE	FALSE	FALSE	FALSE	FALSE	TRUE	FALSE	TRUE	TRUE
MVDYSVWDHIEVSDDEDETHPNIDTASLFR	1xMet-loss+Acetyl [M1]; 1xPhospho [S5(84.4)]	Q16543	1	Phospho-Acetyl	FALSE	TRUE	FALSE	FALSE	FALSE	FALSE	FALSE	TRUE	FALSE	TRUE	TRUE
PSAAAPQAENGPAAAPAVAAPAATEAPK	1xPhospho [T24(98.4)]; 1xAcetyl [K28(100)]	Q15020	923	Phospho-Acetyl	FALSE	FALSE	FALSE	FALSE	FALSE	FALSE	FALSE	FALSE	TRUE	FALSE	FALSE
RESLTSFGNGPLSAGGPGKPGGGGGGSGSSSMSR	1xAcetyl [K19]; 2xPhospho [S3; S33]; 1xOxidation [M32]	Q14643	1762	Phospho-Acetyl	FALSE	FALSE	FALSE	FALSE	FALSE	FALSE	FALSE	TRUE	FALSE	FALSE	TRUE
RSGEAVISNTSRLSR	1xAcetyl [R1]; 1xPhospho [S14(99.9)]	Q8WWQ0	658	Phospho-Acetyl	FALSE	FALSE	FALSE	TRUE	FALSE	FALSE	FALSE	FALSE	FALSE	TRUE	TRUE
SMNINLWSEITELLYKDGR	1xOxidation [M2]; 1xPhospho [Y15]; 1xAcetyl [K16(100)]	P42704	551	Phospho-Acetyl	FALSE	FALSE	FALSE	FALSE	TRUE	FALSE	FALSE	FALSE	FALSE	TRUE	TRUE
SVPPATPATPTSPATVDAAVPGAGKK	2xPhospho [T11(90.6); S12(90.6)]; 2xAcetyl [K25(100); K26(100)]	Q6NYC8	479	Phospho-Acetyl	FALSE	FALSE	TRUE	FALSE	FALSE	FALSE	FALSE	FALSE	FALSE	TRUE	TRUE
SVPSPSLPPAGTPPGTK	1xPhospho [T16(99)]; 1xAcetyl [K17(100)]	E9PAV3	733	Phospho-Acetyl	FALSE	FALSE	FALSE	TRUE	FALSE	FALSE	FALSE	FALSE	FALSE	TRUE	TRUE
TVLGTPEVLLGALPGAGGTQRLPK	1xAcetyl [R21]; 2xPhospho [T1(75.8); T5(75.8)]	P40939	167	Phospho-Acetyl	FALSE	FALSE	TRUE	FALSE	FALSE	FALSE	FALSE	FALSE	FALSE	TRUE	TRUE
TVWEISQKTVLKMAAER	1xPhospho [S6(79)]; 1xAcetyl [K8(80.2)]	P23921	682	Phospho-Acetyl	FALSE	FALSE	FALSE	TRUE	FALSE	FALSE	FALSE	FALSE	FALSE	TRUE	TRUE
AASAAGAAGSAGGSSGAAGAAGGGAGAGTR	1xMethyl [R30(100)]; 1xPhospho [T29(100)]	Q9UKY7	28	Phospho-Methyl	FALSE	TRUE	FALSE	FALSE	FALSE	FALSE	FALSE	FALSE	FALSE	TRUE	TRUE
ADTPRRNSSSSSSPSERPR	1xMethyl [R17(91.6)]; 2xPhospho [T3; S9/S15]	Q32P44	149	Phospho-Methyl	FALSE	FALSE	FALSE	FALSE	FALSE	FALSE	FALSE	TRUE	FALSE	FALSE	TRUE
AIEALHGHELRPGRALVVEMSRPR	1xMethyl [R11(75.8)]; 1xPhospho [S21(100)]	Q96PK6	51	Phospho-Methyl	FALSE	FALSE	FALSE	TRUE	FALSE	FALSE	FALSE	FALSE	FALSE	TRUE	TRUE
EAGGGGVGGPGAKSAAQAAAQTNSNAAGK	1xMethyl [K29(78.7)]; 1xPhospho [S14]	Q8NC51	40	Phospho-Methyl	FALSE	FALSE	TRUE	FALSE	FALSE	FALSE	FALSE	FALSE	FALSE	TRUE	TRUE
EGTPGSPSETPGPSPAGPAGDEPAESPSETPGPR	1xMethyl [R34(100)]; 2xPhospho [S14;T/S]	Q9NZT2	512	Phospho-Methyl	FALSE	TRUE	FALSE	FALSE	FALSE	FALSE	FALSE	FALSE	FALSE	TRUE	TRUE
EVPATPSSRR	1xMethyl [R9(90)]; 1xPhospho [S8(99.8)]	E9PAV3	1515	Phospho-Methyl	FALSE	FALSE	FALSE	FALSE	FALSE	FALSE	FALSE	FALSE	TRUE	FALSE	FALSE
GAAAAAGSPGPGAAAARGAAGPGPGPPSGGAATR	1xMethyl [R17(81.2)]; 1xPhospho [T33]	O60548	89	Phospho-Methyl	FALSE	FALSE	FALSE	FALSE	FALSE	FALSE	FALSE	FALSE	TRUE	FALSE	FALSE
LASAAYPDPSKQK	1xMethyl [K11(86.7)]; 1xPhospho [S10(100)]	P54577	336	Phospho-Methyl	FALSE	FALSE	FALSE	TRUE	FALSE	FALSE	FALSE	FALSE	FALSE	TRUE	TRUE
LASVPAGGAVAVSAAPGSAAPAAGSAPAAAEEKK	1xMethyl [K]; 1xPhospho [S3(79.6)]	P05387	62	Phospho-Methyl	FALSE	TRUE	FALSE	FALSE	FALSE	FALSE	FALSE	FALSE	FALSE	TRUE	TRUE
NFYVEHPEVAR	1xMethyl [R11(100)]; 1xPhospho [Y3(100)]	Q92841	133	Phospho-Methyl	FALSE	FALSE	FALSE	TRUE	FALSE	FALSE	FALSE	FALSE	FALSE	TRUE	TRUE
PEESEDYETTISGLTPETTYSVTVAAYTTKGDGAR	3xPhospho [T10; Y/T/S]; 1xMethyl [K30]	P10586	774	Phospho-Methyl	FALSE	FALSE	TRUE	FALSE	FALSE	FALSE	FALSE	FALSE	FALSE	TRUE	TRUE
PSAAGINLMIGSTRYGDGPR	1xMethyl [R20(99.7)]; 1xPhospho [T13(82.4)]	Q08211	1141	Phospho-Methyl	FALSE	TRUE	FALSE	FALSE	FALSE	FALSE	FALSE	FALSE	FALSE	TRUE	TRUE
PSPSPERSSTGPEPPAPTPLLAER	1xMethyl [R7(100)]; 1xPhospho [T18(100)]	Q9UQ35	350	Phospho-Methyl	FALSE	FALSE	FALSE	FALSE	FALSE	FALSE	FALSE	FALSE	TRUE	FALSE	FALSE
PSSVSPRQPAPGGGGGGGPSPCGPGGGGR	1xMethyl [R29(94.4)]; 1xPhospho [S20]	Q9H6S0	4	Phospho-Methyl	FALSE	TRUE	FALSE	FALSE	FALSE	FALSE	FALSE	FALSE	FALSE	TRUE	TRUE
RTVSGTCGPGQPASSSGGPGRPISGSVSSARPLGSSR	1xMethyl [R37(94.3)]; 2xPhospho [T2(85.1); S/T]	Q68D10	427	Phospho-Methyl	FALSE	TRUE	FALSE	FALSE	FALSE	FALSE	FALSE	FALSE	FALSE	TRUE	TRUE
SASPDDDLGSSNWEAADLGNEERK	2xMethyl [R23(100); K24(100)]; 1xPhospho [S3(82.8)]	O00193	15	Phospho-Methyl	FALSE	FALSE	TRUE	FALSE	FALSE	FALSE	FALSE	FALSE	TRUE	TRUE	TRUE
SLEPSSPSPLGTAPHTSLR	1xMethyl [R19(100)]; 1xPhospho [T12(94.8)]	P08949	60	Phospho-Methyl	FALSE	FALSE	FALSE	FALSE	TRUE	FALSE	FALSE	FALSE	FALSE	TRUE	TRUE
SNRAASAAGAAGSAGGSSGAAGAAGGGAGAGTR	1xMethyl [R3(92.1)]; 2xPhospho [S6;S13]	Q9UKY7	25	Phospho-Methyl	FALSE	TRUE	FALSE	FALSE	FALSE	FALSE	FALSE	FALSE	FALSE	TRUE	TRUE
SSKGGPGSAVSPYPTFNPSSDVAALHK	1xMethyl [K27(96.3)]; 1xPhospho [S2]	P04083	27	Phospho-Methyl	FALSE	TRUE	FALSE	FALSE	FALSE	FALSE	FALSE	TRUE	FALSE	TRUE	TRUE
SSSTFSGIKELAR	1xMethyl [K9(97.6)]; 1xPhospho [S2]	Q8N3U4	941	Phospho-Methyl	FALSE	FALSE	FALSE	TRUE	FALSE	FALSE	FALSE	FALSE	FALSE	TRUE	TRUE
VAAPVGPVGPTPTVLPMGAPVPRPR	1xMethyl [R25(79.1)]; 1xPhospho [T13(79.1)]	Q13435	223	Phospho-Methyl	FALSE	FALSE	FALSE	TRUE	FALSE	FALSE	FALSE	FALSE	FALSE	TRUE	TRUE
VTKSKTSPVVSGSSSK	1xMethyl [K5(81.9)]; 1xPhospho [S15(92.1)]	Q5SW79	1073	Phospho-Methyl	FALSE	FALSE	FALSE	TRUE	FALSE	FALSE	FALSE	FALSE	FALSE	TRUE	TRUE
WKYMIVDEGHRMK	1xOxidation [M12]; 2xMethyl [K2(100); R11(87.8)]; 1xPhospho [Y3(100)]	P51532	875	Phospho-Methyl	FALSE	FALSE	FALSE	FALSE	FALSE	FALSE	FALSE	FALSE	FALSE	FALSE	FALSE
MADKPDMGEIASFDK	1xOxidation [M7]; 1xMet-loss+Acetyl [M1]; 1xAcetyl [K4(100)]	P63313	1	Multi-Acetyl	FALSE	FALSE	FALSE	FALSE	FALSE	FALSE	FALSE	TRUE	FALSE	FALSE	TRUE
MADSRDPASDQMQHWK	1xMet-loss+Acetyl [M1]; 1xAcetyl [R5];	P04040	1	Multi-Acetyl	FALSE	FALSE	FALSE	TRUE	FALSE	FALSE	FALSE	TRUE	TRUE	TRUE	TRUE
MDDDIAALVVDNGSGMCK	1xOxidation [M16]; 1xMet-loss+Acetyl [M1]; 1xAcetyl [K18(100)]	P60709	1	Multi-Acetyl	FALSE	TRUE	FALSE	FALSE	FALSE	FALSE	FALSE	TRUE	FALSE	TRUE	TRUE
MEEEIAALVIDNGSGMCK	1xOxidation [M16]; 1xMet-loss+Acetyl [M1]; 1xAcetyl [K18(100)]	P63261	1	Multi-Acetyl	TRUE	TRUE	TRUE	TRUE	FALSE	FALSE	FALSE	TRUE	FALSE	TRUE	TRUE
MSYGRPPPDVEGMTSLK	1xAcetyl [R5]; 1xMet-loss+Acetyl [M1]	Q01130	1	Multi-Acetyl	TRUE	TRUE	TRUE	FALSE	FALSE	FALSE	FALSE	TRUE	FALSE	TRUE	TRUE
PDAPSRCTWQLGRPASESPHHHTAPAK	2xAcetyl [K27(100); R13]	P0DN79	46	Multi-Acetyl	FALSE	TRUE	FALSE	FALSE	FALSE	FALSE	FALSE	FALSE	FALSE	TRUE	TRUE
PLVKPGGWREKEK	2xAcetyl [R9; K11]	Q14152	1171	Multi-Acetyl	FALSE	FALSE	FALSE	FALSE	TRUE	FALSE	FALSE	FALSE	FALSE	TRUE	TRUE
PSGPTPASGQLSSGDKASGTAK	2xAcetyl [K16(100); K22(100)]	P35658	1174	Multi-Acetyl	FALSE	FALSE	FALSE	FALSE	FALSE	FALSE	FALSE	FALSE	TRUE	FALSE	FALSE
RESLTSFGNGPLSAGGPGKPGGGGGGSGSSSMSR	1xOxidation [M32]; 2xAcetyl [R1; K19(100)]	Q14643	1762	Multi-Acetyl	FALSE	FALSE	FALSE	FALSE	FALSE	FALSE	FALSE	FALSE	TRUE	FALSE	FALSE
VGEGPGVCWLAPEQTAGKK	1xCarbamidomethyl [C8]; 2xAcetyl [K18(100); K19(100)]	Q9H4A4	144	Multi-Acetyl	FALSE	TRUE	FALSE	FALSE	FALSE	FALSE	FALSE	FALSE	FALSE	TRUE	TRUE
DGIGDACDDDDDNDKIPDDRDNCPFHYNPAQYDYDRDDVGDR	1xCarbamidomethyl [C23]; 1xMethyl [R20(100)]; 1xAcetyl [K15(100)]	P07996	732	Acetyl-Methyl	FALSE	FALSE	TRUE	FALSE	FALSE	FALSE	FALSE	FALSE	FALSE	TRUE	TRUE
KEADGEQDEEEKDDGEAKEISTPTHWSK	1xMethyl [K28(97.8)]; 2xAcetyl [K1(100); K12(97.8)]	Q8IX12	606	Acetyl-Methyl	FALSE	FALSE	TRUE	FALSE	FALSE	FALSE	FALSE	FALSE	FALSE	TRUE	TRUE
MAAAAAAAAAAGAAGGRGSGPGR	1xMet-loss+Acetyl [M1]; 1xMethyl [R17(99.9)]	Q86U42	1	Acetyl-Methyl	FALSE	FALSE	FALSE	FALSE	TRUE	FALSE	FALSE	TRUE	FALSE	TRUE	TRUE
MAAAAAAAAAAGAAGGRGSGPGR	1xMet-loss+Acetyl [M1]; 2xMethyl [R17(100); R23(100)]	Q86U42	1	Acetyl-Methyl	FALSE	FALSE	FALSE	FALSE	TRUE	FALSE	FALSE	FALSE	FALSE	TRUE	TRUE
QCSSGLQAVASIAGGIRNGSYDIGMACGVESMSLADRGNPGNITSR	1xAcetyl [R37]; 1xOxidation [M]; 1xMethyl [R17]	P09110	122	Acetyl-Methyl	FALSE	FALSE	FALSE	FALSE	FALSE	FALSE	FALSE	FALSE	TRUE	FALSE	FALSE
QGPGPGGPKGGKMPGGPKPGGGPGLSTPGGHPK	1xOxidation [M13]; 1xMethyl [K9(93.9)]; 1xAcetyl [K33(94.4)]	P23246	200	Acetyl-Methyl	FALSE	FALSE	TRUE	FALSE	FALSE	FALSE	FALSE	FALSE	FALSE	TRUE	TRUE
RFRDQIRLR	1xAcetyl [R]; 1xMethyl [R]	P98160	535	Acetyl-Methyl	FALSE	FALSE	FALSE	FALSE	TRUE	FALSE	FALSE	FALSE	FALSE	TRUE	TRUE
RIEEMEDELQKTER	2xMethyl [R1(100); R14(100)]; 1xAcetyl [K11(100)]	Q5JRA6	1572	Acetyl-Methyl	FALSE	FALSE	FALSE	FALSE	FALSE	FALSE	FALSE	TRUE	FALSE	FALSE	TRUE
SDTATGGESAGHATSSQEPSGCSDQRPAEDLNIR	1xAcetyl [R34]; 1xMethyl [R26]	Q92575	165	Acetyl-Methyl	FALSE	FALSE	FALSE	FALSE	TRUE	FALSE	FALSE	FALSE	FALSE	TRUE	TRUE
TETVEEPMEEEEAAKEEKEESDDEAAVEEEEEEK	1xMethyl [K18]; 1xAcetyl [K15]	P14625	286	Acetyl-Methyl	FALSE	FALSE	TRUE	FALSE	FALSE	FALSE	FALSE	FALSE	FALSE	TRUE	TRUE
TPNAGGKATEPAADTGAQPKGAEGNGKSSASK	1xMethyl [K27]; 1xAcetyl [K7(98.8)]	Q9UPT8	1153	Acetyl-Methyl	FALSE	TRUE	FALSE	FALSE	FALSE	FALSE	FALSE	FALSE	FALSE	TRUE	TRUE
VPLAGAAGGPGIGRAAGRGIPAGVPMPQAPAGLAGPVR	1xAcetyl [R18]; 1xMethyl [R14(99.9)]	P14678	95	Acetyl-Methyl	FALSE	FALSE	FALSE	TRUE	FALSE	FALSE	FALSE	TRUE	FALSE	TRUE	TRUE
AAVAAAAPRAVAPYK	2xMethyl [R9(100); K15(100)]	Q13310	510	Multi-Methyl	FALSE	FALSE	FALSE	FALSE	FALSE	FALSE	FALSE	TRUE	FALSE	FALSE	TRUE
AYGQQYWGQPGNRGGYR	2xMethyl [R13(100); R17(100)]	Q1KMD3	672	Multi-Methyl	FALSE	FALSE	FALSE	TRUE	FALSE	FALSE	FALSE	TRUE	FALSE	TRUE	TRUE
DEPFGGPPGSGTPSRGGR	2xMethyl [R15(100); R18(100)]	Q9C0J8	1291	Multi-Methyl	FALSE	FALSE	FALSE	FALSE	FALSE	FALSE	FALSE	TRUE	FALSE	FALSE	TRUE
DSLTMPGSRASTASASAAVSAARPR	2xMethyl [R9(85.9); R23]	Q7KZI7	504	Multi-Methyl	FALSE	FALSE	FALSE	FALSE	FALSE	FALSE	FALSE	FALSE	TRUE	FALSE	FALSE
EIAQDFKTDLR	2xMethyl [K7(100); R11(100)]	P84243; Q16695; P68431; Q71DI3	74	Multi-Methyl	FALSE	FALSE	FALSE	FALSE	FALSE	FALSE	FALSE	TRUE	FALSE	FALSE	TRUE
EVYQQQQYGSGGRGNR	2xMethyl [R13(100); R16(100)]	Q99729	233	Multi-Methyl	FALSE	FALSE	TRUE	FALSE	FALSE	FALSE	FALSE	FALSE	FALSE	TRUE	TRUE
GDRWEDLSRSQVR	2xMethyl [R3(99.2); R9]	Q9NR50	287	Multi-Methyl	FALSE	FALSE	FALSE	TRUE	FALSE	FALSE	FALSE	FALSE	FALSE	TRUE	TRUE
GGRGRGGSGGGGGGGGGGYNRSSGGYEPRGR	2xMethyl [R21(97.7); R5]	P35637	214	Multi-Methyl	FALSE	FALSE	FALSE	FALSE	FALSE	FALSE	FALSE	FALSE	TRUE	FALSE	FALSE
GPANGFRGGYDGYRPSFSNTPNSGYTQSQFSAPR	2xMethyl [R7(100); R14(100)]	Q14444	627	Multi-Methyl	FALSE	FALSE	FALSE	TRUE	FALSE	FALSE	FALSE	TRUE	FALSE	TRUE	TRUE
GPFPLQVVSVGGPARGR	2xMethyl [R15(100); R17(100)]	Q9NZB2	968	Multi-Methyl	TRUE	TRUE	FALSE	FALSE	FALSE	FALSE	FALSE	TRUE	FALSE	TRUE	TRUE
GPMTGSSGGDRGGFK	2xMethyl [R11(100); K15(100)]	Q92804	196	Multi-Methyl	FALSE	FALSE	FALSE	FALSE	FALSE	FALSE	FALSE	TRUE	FALSE	FALSE	TRUE
KTGSPGGPGVSGGSPAGGAGGGSSGLPPSTK	2xMethyl [K1(100); K31(100)]	Q9Y6G9	455	Multi-Methyl	FALSE	TRUE	FALSE	FALSE	FALSE	FALSE	FALSE	FALSE	FALSE	TRUE	TRUE
MAAAAAAAAAAGAAGGRGSGPGR	1xMet-loss+Acetyl [M1]; 2xMethyl [R17(100); R23(100)]	Q86U42	1	Multi-Methyl	FALSE	FALSE	FALSE	FALSE	TRUE	FALSE	FALSE	FALSE	FALSE	TRUE	TRUE
MDSTEPAYSEKR	2xMethyl [K11(100); R12(100)]	Q05639	155	Multi-Methyl	FALSE	FALSE	FALSE	FALSE	FALSE	FALSE	FALSE	TRUE	FALSE	FALSE	TRUE
MDSTEPPYSQKR	1xOxidation [M1]; 2xMethyl [K11(100); R12(100)]	P68104	155	Multi-Methyl	TRUE	FALSE	FALSE	TRUE	TRUE	FALSE	FALSE	TRUE	TRUE	TRUE	TRUE
MDSTEPPYSQKR	2xMethyl [K11(100); R12(100)]	P68104	155	Multi-Methyl	TRUE	FALSE	FALSE	TRUE	TRUE	FALSE	FALSE	TRUE	TRUE	TRUE	TRUE
PQNLNDAYGPPSNFLEIDVSNPQTVGVGRGR	2xMethyl [R29(100); R31(100)]	O60493	15	Multi-Methyl	FALSE	FALSE	TRUE	FALSE	FALSE	FALSE	FALSE	FALSE	TRUE	TRUE	TRUE
QEGGGGRGGWGGGGGGGGRGGGGGGGGR	2xMethyl [R7(98); R19(89.2)]	Q52LJ0	329	Multi-Methyl	FALSE	FALSE	FALSE	FALSE	TRUE	FALSE	FALSE	FALSE	FALSE	TRUE	TRUE
QEMASASSSQRGR	2xMethyl [R11(100); R13(100)]	P09651	184	Multi-Methyl	FALSE	TRUE	TRUE	FALSE	FALSE	FALSE	FALSE	FALSE	TRUE	TRUE	TRUE
QKLEAHMEK	2xMethyl [K2(100); K9(100)]	Q9UJC3	548	Multi-Methyl	FALSE	FALSE	FALSE	FALSE	TRUE	FALSE	FALSE	FALSE	FALSE	TRUE	TRUE
RQHEAEEGVRR	2xMethyl [R1(99.9); R10(87.5)]	Q15149	2695	Multi-Methyl	FALSE	FALSE	FALSE	FALSE	TRUE	FALSE	FALSE	FALSE	FALSE	TRUE	TRUE
SAAFSGRGAQVR	2xMethyl [R7(100); R12(100)]	P08729	14	Multi-Methyl	FALSE	FALSE	FALSE	FALSE	FALSE	FALSE	FALSE	FALSE	TRUE	FALSE	FALSE
SASPDDDLGSSNWEAADLGNEERK	2xMethyl [R23(100); K24(100)]	O00193	15	Multi-Methyl	FALSE	TRUE	FALSE	FALSE	FALSE	FALSE	FALSE	TRUE	FALSE	TRUE	TRUE
SGGGYGGDRGGGYGGDRGGYGGK	3xMethyl [R9(100); R17(100); K23(100)]	Q92804	554	Multi-Methyl	FALSE	FALSE	TRUE	FALSE	FALSE	FALSE	FALSE	FALSE	FALSE	TRUE	TRUE
SGRGGNFGFGDSRGGGGNFGPGPGSNFR	2xMethyl [R3(100); R13(100)]	P22626	201	Multi-Methyl	FALSE	FALSE	FALSE	FALSE	TRUE	FALSE	FALSE	FALSE	FALSE	TRUE	TRUE
SLIPPIPVSPPILAPRLSSGALK	2xMethyl [R16(100); K23(100)]	P48382	339	Multi-Methyl	FALSE	FALSE	TRUE	FALSE	FALSE	FALSE	FALSE	FALSE	FALSE	TRUE	TRUE
SPAGSQQQFGYSPGQQQTHPQGSPRTSTPFGSGR	2xMethyl [R25(100); R34(100)]	Q8TAP9	93	Multi-Methyl	FALSE	TRUE	TRUE	TRUE	FALSE	FALSE	FALSE	TRUE	FALSE	TRUE	TRUE
VAAPVGPVGPTPTVLPMGAPVPRPR	2xMethyl [R23(100); R25(100)]	Q13435	223	Multi-Methyl	FALSE	TRUE	FALSE	FALSE	FALSE	FALSE	FALSE	FALSE	FALSE	TRUE	TRUE
VANTSTQTMGPRPAAAAAAATPAVR	2xMethyl [R12(100); R25(100)]	P11940	482	Multi-Methyl	FALSE	FALSE	FALSE	TRUE	FALSE	FALSE	FALSE	FALSE	TRUE	TRUE	TRUE
VEPGSLESSPGLGRGR	2xMethyl [R14(100); R16(100)]	Q92615	480	Multi-Methyl	FALSE	FALSE	FALSE	TRUE	FALSE	FALSE	FALSE	TRUE	FALSE	TRUE	TRUE
VTEGLTDVILYHQPDDKK	2xMethyl [K17(100); K18(100)]	O60506	266	Multi-Methyl	FALSE	FALSE	FALSE	FALSE	FALSE	FALSE	FALSE	TRUE	FALSE	FALSE	TRUE
VTGPQATTGTPLVTMRPASQAGK	2xMethyl [R16(100); K23(100)]	P51610	489	Multi-Methyl	FALSE	TRUE	TRUE	FALSE	FALSE	FALSE	FALSE	FALSE	FALSE	TRUE	TRUE
					7	40	37	45	34	7	0	66	31	133	163

## Sheet: 2 PTM PSMs
Annotated Sequence	Modifications	ptmRS: Best Site Probabilities	Protein Accessions	Multi-PTM Type
AAAAAPAsEDEDDEDDEDDEDDDDDEEDDsEEEAMETTPAK	S8(Phospho); S30(Phospho)	S8(Phospho): 99.27; S30(Phospho): 93.99	P19338	Multi-Phospho
AAAAAPAsEDEDDEDDEDDEDDDDDEEDDsEEEAMETTPAK	S8(Phospho); S30(Phospho)	S8(Phospho): 92.56; S30(Phospho): 89.82	P19338	Multi-Phospho
AAAAAPAsEDEDDEDDEDDEDDDDDEEDDsEEEAMETTPAK	S8(Phospho); S30(Phospho)	S8(Phospho): 99.64; S30(Phospho): 91.56	P19338	Multi-Phospho
AAAAAPAsEDEDDEDDEDDEDDDDDEEDDsEEEAMETTPAK	S8(Phospho); S30(Phospho)	S8(Phospho): 99.95; S30(Phospho): 97.77	P19338	Multi-Phospho
AAAAAPAsEDEDDEDDEDDEDDDDDEEDDsEEEAMETTPAK	S8(Phospho); S30(Phospho)	S8(Phospho): 81.46; S30(Phospho): 74.64	P19338	Multi-Phospho
AAAAAPAsEDEDDEDDEDDEDDDDDEEDDsEEEAMETTPAK	S8(Phospho); S30(Phospho)	S8(Phospho): 99.74; S30(Phospho): 96.31	P19338	Multi-Phospho
AAAAAPAsEDEDDEDDEDDEDDDDDEEDDsEEEAMETTPAK	S8(Phospho); S30(Phospho)	S8(Phospho): 99.79; S30(Phospho): 93.91	P19338	Multi-Phospho
AAAAAPAsEDEDDEDDEDDEDDDDDEEDDsEEEAMETTPAK	S8(Phospho); S30(Phospho)	S8(Phospho): 99.9; S30(Phospho): 99.74	P19338	Multi-Phospho
AAAAAPAsEDEDDEDDEDDEDDDDDEEDDSEEEAMEtTPAK	S8(Phospho); T37(Phospho)	S8(Phospho): 79.31; S30(Phospho): 84.09	P19338	Multi-Phospho
AAAAAPAsEDEDDEDDEDDEDDDDDEEDDsEEEAMETTPAK	S8(Phospho); S30(Phospho)	S8(Phospho): 98.1; S30(Phospho): 77.1	P19338	Multi-Phospho
AAAAAPAsEDEDDEDDEDDEDDDDDEEDDsEEEAMETTPAK	S8(Phospho); S30(Phospho)	S8(Phospho): 99.65; S30(Phospho): 92.47	P19338	Multi-Phospho
AAAAAPAsEDEDDEDDEDDEDDDDDEEDDsEEEAMETTPAK	S8(Phospho); S30(Phospho)	S8(Phospho): 99.02; S30(Phospho): 89.73	P19338	Multi-Phospho
AAAAAPAsEDEDDEDDEDDEDDDDDEEDDsEEEAMETTPAK	S8(Phospho); S30(Phospho)	S8(Phospho): 92.46; S30(Phospho): 70.67	P19338	Multi-Phospho
AAAAAPAsEDEDDEDDEDDEDDDDDEEDDsEEEAMETTPAK	S8(Phospho); S30(Phospho)	S8(Phospho): 98.85; S30(Phospho): 95.35	P19338	Multi-Phospho
AAAAAPAsEDEDDEDDEDDEDDDDDEEDDsEEEAMETTPAK	S8(Phospho); S30(Phospho)	S8(Phospho): 96.14; S30(Phospho): 85.62	P19338	Multi-Phospho
AAPEASsPPAsPLQHLLPGK	S7(Phospho); S11(Phospho)	S7(Phospho): 78.83; S11(Phospho): 99.77	Q96TA1	Multi-Phospho
AAPEAsSPPAsPLQHLLPGK	S6(Phospho); S11(Phospho)	S7(Phospho): 79.25; S11(Phospho): 99.99	Q96TA1	Multi-Phospho
AAPEAsSPPAsPLQHLLPGK	S6(Phospho); S11(Phospho)	S7(Phospho): 79.17; S11(Phospho): 99.97	Q96TA1	Multi-Phospho
AAPEASsPPAsPLQHLLPGK	S7(Phospho); S11(Phospho)	S7(Phospho): 81.39; S11(Phospho): 99.99	Q96TA1	Multi-Phospho
AAPEASsPPAsPLQHLLPGK	S7(Phospho); S11(Phospho)	S7(Phospho): 78.01; S11(Phospho): 99.87	Q96TA1	Multi-Phospho
AAPEAsSPPAsPLQHLLPGK	S6(Phospho); S11(Phospho)	S7(Phospho): 90.08; S11(Phospho): 98.55	Q96TA1	Multi-Phospho
AAPEAsSPPAsPLQHLLPGK	S6(Phospho); S11(Phospho)	S7(Phospho): 79.45; S11(Phospho): 100	Q96TA1	Multi-Phospho
AGEPNsPDAEEANSPDVtAGcDPAGVHPP	S6(Phospho); T18(Phospho); C21(Carbamidomethyl)	S6(Phospho): 94.86; S14(Phospho): 94.86	Q08J23	Multi-Phospho
AGEPNsPDAEEANsPDVTAGcDPAGVHPP	S6(Phospho); S14(Phospho); C21(Carbamidomethyl)	S6(Phospho): 97.65; S14(Phospho): 94.52	Q08J23	Multi-Phospho
AGEPNsPDAEEANsPDVTAGcDPAGVHPP	S6(Phospho); S14(Phospho); C21(Carbamidomethyl)	S6(Phospho): 100; S14(Phospho): 100	Q08J23	Multi-Phospho
AGEPNsPDAEEANsPDVTAGcDPAGVHPP	S6(Phospho); S14(Phospho); C21(Carbamidomethyl)	S6(Phospho): 100; S14(Phospho): 99.91	Q08J23	Multi-Phospho
ALENGDADEPsFSDPEDFVDDVsEEELLGDVLK	S11(Phospho); S23(Phospho)	S11(Phospho): 83.53; S23(Phospho): 97.54	P55884	Multi-Phospho
ALENGDADEPsFSDPEDFVDDVsEEELLGDVLK	S11(Phospho); S23(Phospho)	S11(Phospho): 94.43; S23(Phospho): 99.44	P55884	Multi-Phospho
ALyyLQIHPQELR	Y3(Phospho); Y4(Phospho)	Y3(Phospho): 100; Y4(Phospho): 100	Q16531	Multi-Phospho
ALyyLQIHPQELR	Y3(Phospho); Y4(Phospho)	Y3(Phospho): 100; Y4(Phospho): 100	Q16531	Multi-Phospho
ASAGPAPGPVVtAEGLHPSLPSPTGNSTPLGssK	T12(Phospho); S32(Phospho); S33(Phospho)	S27(Phospho): 76.63; T28(Phospho): 86.09; S32(Phospho): 68.7	Q4KMP7	Multi-Phospho
ASAGPAPGPVVtAEGLHPSLPsPtGNSTPLGSSK	T12(Phospho); S22(Phospho); T24(Phospho)	S2(Phospho): 93.47; S19(Phospho): 81.66; S22(Phospho): 52.91	Q4KMP7	Multi-Phospho
ATGNLSAScGSALRAAAGLGGGDSGDGtARAAsK	C9(Carbamidomethyl); T28(Phospho); S33(Phospho)	S6(Phospho): 79.42; S8(Phospho): 79.01	Q96T51	Multi-Phospho
AVGTPGGGGGGAVPGIsAmsR	S17(Phospho); M19(Oxidation); S20(Phospho)	S17(Phospho): 99.79; S20(Phospho): 99.65	P48634	Multi-Phospho
AVGTPGGGGGGAVPGIsAmsR	S17(Phospho); M19(Oxidation); S20(Phospho)	S17(Phospho): 99.95; S20(Phospho): 99.98	P48634	Multi-Phospho
AVGTPGGGGGGAVPGIsAmsR	S17(Phospho); M19(Oxidation); S20(Phospho)	S17(Phospho): 99.16; S20(Phospho): 99.16	P48634	Multi-Phospho
AVGTPGGGGGGAVPGIsAmsR	S17(Phospho); M19(Oxidation); S20(Phospho)	S17(Phospho): 94.41; S20(Phospho): 97.49	P48634	Multi-Phospho
AVGTPGGGGGGAVPGIsAmsR	S17(Phospho); M19(Oxidation); S20(Phospho)	S17(Phospho): 99.98; S20(Phospho): 99.99	P48634	Multi-Phospho
AYAcHAEHENDsDDDDEAEDDDEtEELGSDEDDIDEDGQEYLEILAK	C4(Carbamidomethyl); S12(Phospho); T24(Phospho)	S12(Phospho): 99.94; S29(Phospho): 88.15	O95373	Multi-Phospho
AYAcHAEHENDSDDDDEAEDDDEtEELGsDEDDIDEDGQEYLEILAK	C4(Carbamidomethyl); T24(Phospho); S29(Phospho)	S12(Phospho): 99.96; S29(Phospho): 84.82	O95373	Multi-Phospho
AYAcHAEHENDsDDDDEAEDDDEtEELGSDEDDIDEDGQEYLEILAK	C4(Carbamidomethyl); S12(Phospho); T24(Phospho)	S12(Phospho): 99.84; S29(Phospho): 87.56	O95373	Multi-Phospho
cAPsAGSPAAAVGREsPGAAATSSSGPQAQQHR	C1(Carbamidomethyl); S4(Phospho); S16(Phospho)	S4(Phospho): 91.57; S7(Phospho): 93.09	Q7L2J0	Multi-Phospho
DAsPINRWsPTR	S3(Phospho); S9(Phospho)	S3(Phospho): 100; S9(Phospho): 96.73	Q13523	Multi-Phospho
DAsPINRWSPtR	S3(Phospho); T11(Phospho)	S3(Phospho): 99.99; S9(Phospho): 83.7	Q13523	Multi-Phospho
DLFDLNsSEEDDtEGFSER	S7(Phospho); T13(Phospho)	S8(Phospho): 76.15; T13(Phospho): 76.15	Q9Y3T9	Multi-Phospho
DLFDLNssEEDDTEGFSER	S7(Phospho); S8(Phospho)	S7(Phospho): 99.99; S8(Phospho): 99.97	Q9Y3T9	Multi-Phospho
DSHssEEDEASSQTDLSQTISK	S4(Phospho); S5(Phospho)	S2(Phospho): 84.16; S4(Phospho): 96.76	Q5JTV8	Multi-Phospho
DSHsSEEDEASsQTDLSQTISK	S4(Phospho); S12(Phospho)	S2(Phospho): 97.92; S4(Phospho): 86.94	Q5JTV8	Multi-Phospho
EGMNPsYDEYADsDEDQHDAYLER	S6(Phospho); S13(Phospho)	S6(Phospho): 94.46; S13(Phospho): 100	Q08945	Multi-Phospho
EGMNPsYDEYADsDEDQHDAYLER	S6(Phospho); S13(Phospho)	S6(Phospho): 93.92; S13(Phospho): 99.99	Q08945	Multi-Phospho
EKtPsPKEEDEEPEsPPEK	T3(Phospho); S5(Phospho); S15(Phospho)	T3(Phospho): 100; S5(Phospho): 100; S15(Phospho): 100	Q9H1E3	Multi-Phospho
EKtPsPKEEDEEPEsPPEK	T3(Phospho); S5(Phospho); S15(Phospho)	T3(Phospho): 100; S5(Phospho): 100; S15(Phospho): 100	Q9H1E3	Multi-Phospho
EKtPsPKEEDEEPEsPPEK	T3(Phospho); S5(Phospho); S15(Phospho)	T3(Phospho): 100; S5(Phospho): 100; S15(Phospho): 100	Q9H1E3	Multi-Phospho
EKtPsPKEEDEEPEsPPEK	T3(Phospho); S5(Phospho); S15(Phospho)	T3(Phospho): 100; S5(Phospho): 100; S15(Phospho): 100	Q9H1E3	Multi-Phospho
EKtPsPKEEDEEPEsPPEK	T3(Phospho); S5(Phospho); S15(Phospho)	T3(Phospho): 100; S5(Phospho): 100; S15(Phospho): 100	Q9H1E3	Multi-Phospho
EKtPsPKEEDEEPEsPPEK	T3(Phospho); S5(Phospho); S15(Phospho)	T3(Phospho): 100; S5(Phospho): 100; S15(Phospho): 100	Q9H1E3	Multi-Phospho
EKtPsPKEEDEEPEsPPEK	T3(Phospho); S5(Phospho); S15(Phospho)	T3(Phospho): 100; S5(Phospho): 100; S15(Phospho): 100	Q9H1E3	Multi-Phospho
EKtPsPKEEDEEPEsPPEK	T3(Phospho); S5(Phospho); S15(Phospho)	T3(Phospho): 100; S5(Phospho): 100; S15(Phospho): 100	Q9H1E3	Multi-Phospho
EKtPsPKEEDEEPEsPPEK	T3(Phospho); S5(Phospho); S15(Phospho)	T3(Phospho): 100; S5(Phospho): 100; S15(Phospho): 100	Q9H1E3	Multi-Phospho
EKtPsPKEEDEEPEsPPEK	T3(Phospho); S5(Phospho); S15(Phospho)	T3(Phospho): 100; S5(Phospho): 100; S15(Phospho): 100	Q9H1E3	Multi-Phospho
ELsNsPLRENSFGSPLEFR	S3(Phospho); S5(Phospho)	S3(Phospho): 99.99; S5(Phospho): 99.97	Q9UQ35	Multi-Phospho
ELsNsPLRENSFGSPLEFR	S3(Phospho); S5(Phospho)	S3(Phospho): 91.85; S5(Phospho): 96.88	Q9UQ35	Multi-Phospho
ELsNsPLRENSFGSPLEFR	S3(Phospho); S5(Phospho)	S3(Phospho): 88.5; S5(Phospho): 88.5	Q9UQ35	Multi-Phospho
ELsNsPLRENSFGSPLEFR	S3(Phospho); S5(Phospho)	S3(Phospho): 100; S5(Phospho): 99.98	Q9UQ35	Multi-Phospho
ELsNsPLRENSFGSPLEFR	S3(Phospho); S5(Phospho)	S3(Phospho): 99.6; S5(Phospho): 99.86	Q9UQ35	Multi-Phospho
ELSNsPLRENSFGsPLEFR	S5(Phospho); S14(Phospho)	S5(Phospho): 94.81; S11(Phospho): 81.33	Q9UQ35	Multi-Phospho
ERsPsPLRGNVVPSPLPTR	S3(Phospho); S5(Phospho)	S3(Phospho): 100; S5(Phospho): 99.99	Q9Y2V2	Multi-Phospho
ERsPsPLRGNVVPSPLPTR	S3(Phospho); S5(Phospho)	S3(Phospho): 100; S5(Phospho): 99.99	Q9Y2V2	Multi-Phospho
ERsPsPLRGNVVPSPLPTR	S3(Phospho); S5(Phospho)	S3(Phospho): 100; S5(Phospho): 99.98	Q9Y2V2	Multi-Phospho
ESLGsEEEsGKDWDELEEEAR	S5(Phospho); S9(Phospho)	S2(Phospho): 86.05; S5(Phospho): 86.05	Q9Y5B9	Multi-Phospho
ESLGsEEEsGKDWDELEEEAR	S5(Phospho); S9(Phospho)	S2(Phospho): 99.98; S5(Phospho): 99.98	Q9Y5B9	Multi-Phospho
ESsPIPsPTSDRK	S3(Phospho); S7(Phospho)	S3(Phospho): 77.14; S7(Phospho): 77.14	Q01082	Multi-Phospho
ESsPIPSPTsDRK	S3(Phospho); S10(Phospho)	S3(Phospho): 83.34; S7(Phospho): 98.65	Q01082	Multi-Phospho
FsGEEGEIEDDEsGTENREEK	S2(Phospho); S13(Phospho)	S2(Phospho): 99.95; S13(Phospho): 97.43	Q9Y2W1	Multi-Phospho
FsGEEGEIEDDEsGTENREEK	S2(Phospho); S13(Phospho)	S2(Phospho): 100; S13(Phospho): 99.89	Q9Y2W1	Multi-Phospho
GPPDFssDEEREPTPVLGSGAAAAGR	S6(Phospho); S7(Phospho)	S6(Phospho): 98.05; S7(Phospho): 98.05	P42166	Multi-Phospho
GPPDFssDEEREPTPVLGSGAAAAGR	S6(Phospho); S7(Phospho)	S6(Phospho): 99.98; S7(Phospho): 99.98	P42166	Multi-Phospho
GPPDFssDEEREPTPVLGSGAAAAGR	S6(Phospho); S7(Phospho)	S6(Phospho): 98.07; S7(Phospho): 93.31	P42166	Multi-Phospho
GPPDFssDEEREPTPVLGSGAAAAGR	S6(Phospho); S7(Phospho)	S6(Phospho): 99.89; S7(Phospho): 99.89	P42166	Multi-Phospho
GPPDFssDEEREPTPVLGSGAAAAGR	S6(Phospho); S7(Phospho)	S6(Phospho): 99.95; S7(Phospho): 99.86	P42167	Multi-Phospho
GPPDFSsDEEREPtPVLGSGAAAAGR	S7(Phospho); T14(Phospho)	S6(Phospho): 76.71; T14(Phospho): 88.74	P42167	Multi-Phospho
GPPDFssDEEREPTPVLGSGAAAAGR	S6(Phospho); S7(Phospho)	S6(Phospho): 99.87; S7(Phospho): 99.87	P42167	Multi-Phospho
GPPDFssDEEREPTPVLGSGAAAAGR	S6(Phospho); S7(Phospho)	S6(Phospho): 99.91; S7(Phospho): 99.74	P42167	Multi-Phospho
GVSASAVPFtPSsPLLScSQEGSR	T10(Phospho); S13(Phospho); C18(Carbamidomethyl)	S5(Phospho): 93.39; S23(Phospho): 97.64	Q9Y2X7	Multi-Phospho
HcAPsPDRsPELSSSR	C2(Carbamidomethyl); S5(Phospho); S9(Phospho)	S5(Phospho): 100; S9(Phospho): 100	Q96T37	Multi-Phospho
HcAPsPDRsPELSSSR	C2(Carbamidomethyl); S5(Phospho); S9(Phospho)	S5(Phospho): 99.99; S9(Phospho): 99.8	Q96T37	Multi-Phospho
HcAPsPDRsPELSSSR	C2(Carbamidomethyl); S5(Phospho); S9(Phospho)	S5(Phospho): 100; S9(Phospho): 100	Q96T37	Multi-Phospho
HGGsPQPLATTPLSQEPVNPPSEASPtR	S4(Phospho); T27(Phospho)	S4(Phospho): 99.99; S25(Phospho): 77	Q9UQ35	Multi-Phospho
HGGSPQPLAtTPLSQEPVNPPSEASPtR	T10(Phospho); T27(Phospho)	S4(Phospho): 99.94; S25(Phospho): 84.68	Q9UQ35	Multi-Phospho
HGGsPQPLATTPLSQEPVNPPSEAsPTR	S4(Phospho); S25(Phospho)	S4(Phospho): 99.95; S22(Phospho): 83.79	Q9UQ35	Multi-Phospho
HGGsPQPLATTPLSQEPVNPPSEASPtR	S4(Phospho); T27(Phospho)	S4(Phospho): 99.68; S25(Phospho): 76.22	Q9UQ35	Multi-Phospho
HGGSPQPLATTPLsQEPVNPPSEAsPTR	S14(Phospho); S25(Phospho)	S4(Phospho): 100; S25(Phospho): 85.51	Q9UQ35	Multi-Phospho
HSsIsPVRLPLNSSLGAELSR	S3(Phospho); S5(Phospho)	S3(Phospho): 84.29; S5(Phospho): 96.76	Q9NYV4	Multi-Phospho
HSsIsPVRLPLNSSLGAELSR	S3(Phospho); S5(Phospho)	S3(Phospho): 85.61; S5(Phospho): 99.98	Q9NYV4	Multi-Phospho
HSsIsPVRLPLNSSLGAELSR	S3(Phospho); S5(Phospho)	S3(Phospho): 85.13; S5(Phospho): 99.89	Q9NYV4	Multi-Phospho
IEtDEEEscDNAHGDANQPAR	T3(Phospho); S8(Phospho); C9(Carbamidomethyl)	T3(Phospho): 100; S8(Phospho): 100	Q96T23	Multi-Phospho
IEtDEEEscDNAHGDANQPAR	T3(Phospho); S8(Phospho); C9(Carbamidomethyl)	T3(Phospho): 100; S8(Phospho): 100	Q96T23	Multi-Phospho
IEtDEEEscDNAHGDANQPAR	T3(Phospho); S8(Phospho); C9(Carbamidomethyl)	T3(Phospho): 100; S8(Phospho): 100	Q96T23	Multi-Phospho
ISASGPESLLGGPGGAsAAPAAGsK	S17(Phospho); S24(Phospho)	S17(Phospho): 100; S24(Phospho): 100	Q9Y2U8	Multi-Phospho
ISGATFSVGsGsVYAYGVmDR	S10(Phospho); S12(Phospho); M19(Oxidation)	S7(Phospho): 87.97; S10(Phospho): 83.18	P28074	Multi-Phospho
IsGAtFSVGSGSVYAYGVmDR	S2(Phospho); T5(Phospho); M19(Oxidation)	S2(Phospho): 89.24; T5(Phospho): 72.14	P28074	Multi-Phospho
KEDsDEEEDDDsEEDEEDDEDEDEDEDEIEPAAMK	S4(Phospho); S12(Phospho)	S4(Phospho): 100; S12(Phospho): 100	P19338	Multi-Phospho
KEDsDEEEDDDsEEDEEDDEDEDEDEDEIEPAAMK	S4(Phospho); S12(Phospho)	S4(Phospho): 100; S12(Phospho): 100	P19338	Multi-Phospho
KEDsDEEEDDDsEEDEEDDEDEDEDEDEIEPAAMK	S4(Phospho); S12(Phospho)	S4(Phospho): 100; S12(Phospho): 100	P19338	Multi-Phospho
KEDsDEEEDDDsEEDEEDDEDEDEDEDEIEPAAMK	S4(Phospho); S12(Phospho)	S4(Phospho): 100; S12(Phospho): 100	P19338	Multi-Phospho
KEDsDEEEDDDsEEDEEDDEDEDEDEDEIEPAAMK	S4(Phospho); S12(Phospho)	S4(Phospho): 100; S12(Phospho): 100	P19338	Multi-Phospho
KEDsDEEEDDDsEEDEEDDEDEDEDEDEIEPAAMK	S4(Phospho); S12(Phospho)	S4(Phospho): 100; S12(Phospho): 100	P19338	Multi-Phospho
KEDsDEEEDDDsEEDEEDDEDEDEDEDEIEPAAMK	S4(Phospho); S12(Phospho)	S4(Phospho): 100; S12(Phospho): 100	P19338	Multi-Phospho
KEDsDEEEDDDsEEDEEDDEDEDEDEDEIEPAAMK	S4(Phospho); S12(Phospho)	S4(Phospho): 100; S12(Phospho): 100	P19338	Multi-Phospho
KEDsDEEEDDDsEEDEEDDEDEDEDEDEIEPAAMK	S4(Phospho); S12(Phospho)	S4(Phospho): 100; S12(Phospho): 100	P19338	Multi-Phospho
KEDsDEEEDDDsEEDEEDDEDEDEDEDEIEPAAMK	S4(Phospho); S12(Phospho)	S4(Phospho): 100; S12(Phospho): 100	P19338	Multi-Phospho
KEDsDEEEDDDsEEDEEDDEDEDEDEDEIEPAAMK	S4(Phospho); S12(Phospho)	S4(Phospho): 100; S12(Phospho): 100	P19338	Multi-Phospho
KEDsDEEEDDDsEEDEEDDEDEDEDEDEIEPAAMK	S4(Phospho); S12(Phospho)	S4(Phospho): 100; S12(Phospho): 100	P19338	Multi-Phospho
KEDsDEEEDDDsEEDEEDDEDEDEDEDEIEPAAMK	S4(Phospho); S12(Phospho)	S4(Phospho): 100; S12(Phospho): 100	P19338	Multi-Phospho
KEDsDEEEDDDsEEDEEDDEDEDEDEDEIEPAAMK	S4(Phospho); S12(Phospho)	S4(Phospho): 100; S12(Phospho): 100	P19338	Multi-Phospho
KEDsDEEEDDDsEEDEEDDEDEDEDEDEIEPAAMK	S4(Phospho); S12(Phospho)	S4(Phospho): 100; S12(Phospho): 100	P19338	Multi-Phospho
KEDsDEEEDDDsEEDEEDDEDEDEDEDEIEPAAMK	S4(Phospho); S12(Phospho)	S4(Phospho): 100; S12(Phospho): 100	P19338	Multi-Phospho
KEDsDEEEDDDsEEDEEDDEDEDEDEDEIEPAAMK	S4(Phospho); S12(Phospho)	S4(Phospho): 100; S12(Phospho): 100	P19338	Multi-Phospho
KEDsDEEEDDDsEEDEEDDEDEDEDEDEIEPAAMK	S4(Phospho); S12(Phospho)	S4(Phospho): 100; S12(Phospho): 100	P19338	Multi-Phospho
KEDsDEEEDDDsEEDEEDDEDEDEDEDEIEPAAMK	S4(Phospho); S12(Phospho)	S4(Phospho): 100; S12(Phospho): 100	P19338	Multi-Phospho
KEDsDEEEDDDsEEDEEDDEDEDEDEDEIEPAAMK	S4(Phospho); S12(Phospho)	S4(Phospho): 100; S12(Phospho): 100	P19338	Multi-Phospho
KEDsDEEEDDDsEEDEEDDEDEDEDEDEIEPAAMK	S4(Phospho); S12(Phospho)	S4(Phospho): 100; S12(Phospho): 100	P19338	Multi-Phospho
KEDsDEEEDDDsEEDEEDDEDEDEDEDEIEPAAMK	S4(Phospho); S12(Phospho)	S4(Phospho): 100; S12(Phospho): 100	P19338	Multi-Phospho
KEDsDEEEDDDsEEDEEDDEDEDEDEDEIEPAAMK	S4(Phospho); S12(Phospho)	S4(Phospho): 100; S12(Phospho): 100	P19338	Multi-Phospho
KEDsDEEEDDDsEEDEEDDEDEDEDEDEIEPAAMK	S4(Phospho); S12(Phospho)	S4(Phospho): 100; S12(Phospho): 100	P19338	Multi-Phospho
KEDsDEEEDDDsEEDEEDDEDEDEDEDEIEPAAMK	S4(Phospho); S12(Phospho)	S4(Phospho): 100; S12(Phospho): 100	P19338	Multi-Phospho
KEDsDEEEDDDsEEDEEDDEDEDEDEDEIEPAAMK	S4(Phospho); S12(Phospho)	S4(Phospho): 100; S12(Phospho): 100	P19338	Multi-Phospho
KEDsDEEEDDDsEEDEEDDEDEDEDEDEIEPAAMK	S4(Phospho); S12(Phospho)	S4(Phospho): 100; S12(Phospho): 100	P19338	Multi-Phospho
KEDsDEEEDDDsEEDEEDDEDEDEDEDEIEPAAMK	S4(Phospho); S12(Phospho)	S4(Phospho): 100; S12(Phospho): 100	P19338	Multi-Phospho
KEDsDEEEDDDsEEDEEDDEDEDEDEDEIEPAAMK	S4(Phospho); S12(Phospho)	S4(Phospho): 100; S12(Phospho): 100	P19338	Multi-Phospho
KEDsDEEEDDDsEEDEEDDEDEDEDEDEIEPAAMK	S4(Phospho); S12(Phospho)	S4(Phospho): 100; S12(Phospho): 100	P19338	Multi-Phospho
KEDsDEEEDDDsEEDEEDDEDEDEDEDEIEPAAMK	S4(Phospho); S12(Phospho)	S4(Phospho): 100; S12(Phospho): 100	P19338	Multi-Phospho
KEDsDEEEDDDsEEDEEDDEDEDEDEDEIEPAAMK	S4(Phospho); S12(Phospho)	S4(Phospho): 100; S12(Phospho): 100	P19338	Multi-Phospho
KEDsDEEEDDDsEEDEEDDEDEDEDEDEIEPAAMK	S4(Phospho); S12(Phospho)	S4(Phospho): 100; S12(Phospho): 100	P19338	Multi-Phospho
KEDsDEEEDDDsEEDEEDDEDEDEDEDEIEPAAMK	S4(Phospho); S12(Phospho)	S4(Phospho): 100; S12(Phospho): 100	P19338	Multi-Phospho
KEDsDEEEDDDsEEDEEDDEDEDEDEDEIEPAAMK	S4(Phospho); S12(Phospho)	S4(Phospho): 100; S12(Phospho): 100	P19338	Multi-Phospho
KEDsDEEEDDDsEEDEEDDEDEDEDEDEIEPAAMK	S4(Phospho); S12(Phospho)	S4(Phospho): 100; S12(Phospho): 100	P19338	Multi-Phospho
KEDsDEEEDDDsEEDEEDDEDEDEDEDEIEPAAMK	S4(Phospho); S12(Phospho)	S4(Phospho): 100; S12(Phospho): 100	P19338	Multi-Phospho
KEDsDEEEDDDsEEDEEDDEDEDEDEDEIEPAAMK	S4(Phospho); S12(Phospho)	S4(Phospho): 100; S12(Phospho): 100	P19338	Multi-Phospho
KEDsDEEEDDDsEEDEEDDEDEDEDEDEIEPAAMK	S4(Phospho); S12(Phospho)	S4(Phospho): 100; S12(Phospho): 100	P19338	Multi-Phospho
KEEsEEsDDDMGFGLFD	S4(Phospho); S7(Phospho)	S4(Phospho): 100; S7(Phospho): 100	P05386; P05387	Multi-Phospho
KEEsEEsDDDmGFGLFD	S4(Phospho); S7(Phospho); M11(Oxidation)	S4(Phospho): 100; S7(Phospho): 100	P05386; P05387	Multi-Phospho
KEEsEEsDDDmGFGLFD	S4(Phospho); S7(Phospho); M11(Oxidation)	S4(Phospho): 100; S7(Phospho): 100	P05386; P05387	Multi-Phospho
KEEsEEsDDDMGFGLFD	S4(Phospho); S7(Phospho)	S4(Phospho): 100; S7(Phospho): 100	P05387	Multi-Phospho
KEEsEEsDDDmGFGLFD	S4(Phospho); S7(Phospho); M11(Oxidation)	S4(Phospho): 100; S7(Phospho): 100	P05387	Multi-Phospho
KEEsEEsDDDmGFGLFD	S4(Phospho); S7(Phospho); M11(Oxidation)	S4(Phospho): 100; S7(Phospho): 100	P05387	Multi-Phospho
KEEsEEsDDDMGFGLFD	S4(Phospho); S7(Phospho)	S4(Phospho): 100; S7(Phospho): 100	P05387	Multi-Phospho
KEEsEEsDDDMGFGLFD	S4(Phospho); S7(Phospho)	S4(Phospho): 100; S7(Phospho): 100	P05387	Multi-Phospho
KEEsEEsDDDmGFGLFD	S4(Phospho); S7(Phospho); M11(Oxidation)	S4(Phospho): 100; S7(Phospho): 100	P05387	Multi-Phospho
KEEsEEsDDDMGFGLFD	S4(Phospho); S7(Phospho)	S4(Phospho): 100; S7(Phospho): 100	P05387	Multi-Phospho
KEEsEEsDDDmGFGLFD	S4(Phospho); S7(Phospho); M11(Oxidation)	S4(Phospho): 100; S7(Phospho): 100	P05387	Multi-Phospho
KEEsEEsDDDMGFGLFD	S4(Phospho); S7(Phospho)	S4(Phospho): 100; S7(Phospho): 100	P05387	Multi-Phospho
KEEsEEsDDDMGFGLFD	S4(Phospho); S7(Phospho)	S4(Phospho): 100; S7(Phospho): 100	P05387	Multi-Phospho
KEEsEEsDDDMGFGLFD	S4(Phospho); S7(Phospho)	S4(Phospho): 100; S7(Phospho): 100	P05387	Multi-Phospho
KEEsEEsDDDMGFGLFD	S4(Phospho); S7(Phospho)	S4(Phospho): 100; S7(Phospho): 100	P05387	Multi-Phospho
KEEsEEsDDDmGFGLFD	S4(Phospho); S7(Phospho); M11(Oxidation)	S4(Phospho): 100; S7(Phospho): 100	P05387	Multi-Phospho
KEEsEEsDDDMGFGLFD	S4(Phospho); S7(Phospho)	S4(Phospho): 100; S7(Phospho): 100	P05387	Multi-Phospho
KEEsEEsDDDmGFGLFD	S4(Phospho); S7(Phospho); M11(Oxidation)	S4(Phospho): 100; S7(Phospho): 100	P05387	Multi-Phospho
KEEsEEsDDDMGFGLFD	S4(Phospho); S7(Phospho)	S4(Phospho): 100; S7(Phospho): 100	P05387	Multi-Phospho
KEEsEEsDDDmGFGLFD	S4(Phospho); S7(Phospho); M11(Oxidation)	S4(Phospho): 100; S7(Phospho): 100	P05387	Multi-Phospho
KEEsEEsDDDmGFGLFD	S4(Phospho); S7(Phospho); M11(Oxidation)	S4(Phospho): 100; S7(Phospho): 100	P05387	Multi-Phospho
KEEsEEsDDDmGFGLFD	S4(Phospho); S7(Phospho); M11(Oxidation)	S4(Phospho): 100; S7(Phospho): 100	P05387	Multi-Phospho
KEEsEEsDDDmGFGLFD	S4(Phospho); S7(Phospho); M11(Oxidation)	S4(Phospho): 100; S7(Phospho): 100	P05387	Multi-Phospho
KEEsEEsDDDmGFGLFD	S4(Phospho); S7(Phospho); M11(Oxidation)	S4(Phospho): 100; S7(Phospho): 100	P05387	Multi-Phospho
KEEsEEsDDDmGFGLFD	S4(Phospho); S7(Phospho); M11(Oxidation)	S4(Phospho): 100; S7(Phospho): 100	P05387	Multi-Phospho
KEEsEEsDDDMGFGLFD	S4(Phospho); S7(Phospho)	S4(Phospho): 100; S7(Phospho): 100	P05387	Multi-Phospho
KEEsEEsDDDMGFGLFD	S4(Phospho); S7(Phospho)	S4(Phospho): 100; S7(Phospho): 100	P05387	Multi-Phospho
KEEsEEsDDDmGFGLFD	S4(Phospho); S7(Phospho); M11(Oxidation)	S4(Phospho): 100; S7(Phospho): 100	P05387	Multi-Phospho
KEEsEEsDDDmGFGLFD	S4(Phospho); S7(Phospho); M11(Oxidation)	S4(Phospho): 100; S7(Phospho): 100	P05387	Multi-Phospho
KEEsEEsDDDMGFGLFD	S4(Phospho); S7(Phospho)	S4(Phospho): 100; S7(Phospho): 100	P05387	Multi-Phospho
KEEsEEsDDDMGFGLFD	S4(Phospho); S7(Phospho)	S4(Phospho): 100; S7(Phospho): 100	P05387	Multi-Phospho
KEEsEEsDDDMGFGLFD	S4(Phospho); S7(Phospho)	S4(Phospho): 100; S7(Phospho): 100	P05387	Multi-Phospho
KEtEsEAEDNLDDLEK	T3(Phospho); S5(Phospho)	T3(Phospho): 100; S5(Phospho): 100	Q8IYB3	Multi-Phospho
KEtEsEAEDNLDDLEK	T3(Phospho); S5(Phospho)	T3(Phospho): 100; S5(Phospho): 100	Q8IYB3	Multi-Phospho
KEtEsEAEDNLDDLEK	T3(Phospho); S5(Phospho)	T3(Phospho): 100; S5(Phospho): 100	Q8IYB3	Multi-Phospho
KEtEsEAEDNLDDLEK	T3(Phospho); S5(Phospho)	T3(Phospho): 100; S5(Phospho): 100	Q8IYB3	Multi-Phospho
KEtEsEAEDNLDDLEK	T3(Phospho); S5(Phospho)	T3(Phospho): 100; S5(Phospho): 100	Q8IYB3	Multi-Phospho
KPAtPAEDDEDDDIDLFGsDNEEEDK	T4(Phospho); S19(Phospho)	T4(Phospho): 100; S19(Phospho): 100	P29692	Multi-Phospho
KPAtPAEDDEDDDIDLFGsDNEEEDK	T4(Phospho); S19(Phospho)	T4(Phospho): 100; S19(Phospho): 100	P29692	Multi-Phospho
KPAtPAEDDEDDDIDLFGsDNEEEDK	T4(Phospho); S19(Phospho)	T4(Phospho): 100; S19(Phospho): 100	P29692	Multi-Phospho
KPAtPAEDDEDDDIDLFGsDNEEEDK	T4(Phospho); S19(Phospho)	T4(Phospho): 100; S19(Phospho): 100	P29692	Multi-Phospho
KPAtPAEDDEDDDIDLFGsDNEEEDK	T4(Phospho); S19(Phospho)	T4(Phospho): 100; S19(Phospho): 100	P29692	Multi-Phospho
KPPAPPsPVQSQSPsTNWSPAVPVK	S7(Phospho); S15(Phospho)	S7(Phospho): 99.99; S13(Phospho): 79.97	Q8IYB3	Multi-Phospho
KQsFDDNDsEELEDK	S3(Phospho); S9(Phospho)	S3(Phospho): 100; S9(Phospho): 100	O60841	Multi-Phospho
KQsFDDNDsEELEDK	S3(Phospho); S9(Phospho)	S3(Phospho): 100; S9(Phospho): 100	O60841	Multi-Phospho
KREsESEsDETPPAAPQLIK	S4(Phospho); S8(Phospho)	S4(Phospho): 98.33; S6(Phospho): 88.2	O60832	Multi-Phospho
KREsEsESDETPPAAPQLIK	S4(Phospho); S6(Phospho)	S4(Phospho): 99.66; S6(Phospho): 99.66	O60832	Multi-Phospho
KREsEsESDETPPAAPQLIK	S4(Phospho); S6(Phospho)	S4(Phospho): 99.22; S6(Phospho): 99.83	O60832	Multi-Phospho
KRESEsEsDETPPAAPQLIK	S6(Phospho); S8(Phospho)	S4(Phospho): 96.77; S6(Phospho): 84.16	O60832	Multi-Phospho
KREsEsESDETPPAAPQLIK	S4(Phospho); S6(Phospho)	S4(Phospho): 97; S6(Phospho): 84.7	O60832	Multi-Phospho
KsPVGKsPPSTGSTYGSSQK	S2(Phospho); S7(Phospho)	S2(Phospho): 100; S7(Phospho): 99.97	Q9Y2W1	Multi-Phospho
KsPVGKsPPSTGSTYGSSQK	S2(Phospho); S7(Phospho)	S2(Phospho): 100; S7(Phospho): 99.29	Q9Y2W1	Multi-Phospho
KsPVGKsPPSTGSTYGSSQK	S2(Phospho); S7(Phospho)	S2(Phospho): 100; S7(Phospho): 100	Q9Y2W1	Multi-Phospho
KsPVGKsPPSTGSTYGSSQK	S2(Phospho); S7(Phospho)	S2(Phospho): 100; S7(Phospho): 99.94	Q9Y2W1	Multi-Phospho
LGSPDYGNsALLSLPGyRPTTR	S9(Phospho); Y17(Phospho)	S3(Phospho): 80.62; S9(Phospho): 81.69	Q14980	Multi-Phospho
LSLVPSSARLHyGtDPCTGQPFRFPLVsVR	Y12(Phospho); T14(Phospho); S28(Phospho)	S2(Phospho): 90.15; T14(Phospho): 50.51; S28(Phospho): 97.11	Q8NFF5	Multi-Phospho
MEsEGGADDsAEEGDLLDDDDNEDRGDDQLELIK	S3(Phospho); S10(Phospho)	S3(Phospho): 100; S10(Phospho): 100	P07910	Multi-Phospho
MEsEGGADDsAEEGDLLDDDDNEDRGDDQLELIK	S3(Phospho); S10(Phospho)	S3(Phospho): 100; S10(Phospho): 100	P07910	Multi-Phospho
MEsEGGADDsAEEGDLLDDDDNEDRGDDQLELIK	S3(Phospho); S10(Phospho)	S3(Phospho): 100; S10(Phospho): 100	P07910	Multi-Phospho
MEsEGGADDsAEEGDLLDDDDNEDRGDDQLELIK	S3(Phospho); S10(Phospho)	S3(Phospho): 100; S10(Phospho): 100	P07910	Multi-Phospho
MEsEGGADDsAEEGDLLDDDDNEDRGDDQLELIK	S3(Phospho); S10(Phospho)	S3(Phospho): 100; S10(Phospho): 100	P07910	Multi-Phospho
MEsEGGADDsAEEGDLLDDDDNEDRGDDQLELIK	S3(Phospho); S10(Phospho)	S3(Phospho): 100; S10(Phospho): 100	P07910	Multi-Phospho
MEsEGGADDsAEEGDLLDDDDNEDRGDDQLELIK	S3(Phospho); S10(Phospho)	S3(Phospho): 100; S10(Phospho): 100	P07910	Multi-Phospho
MEsEGGADDsAEEGDLLDDDDNEDRGDDQLELIK	S3(Phospho); S10(Phospho)	S3(Phospho): 100; S10(Phospho): 100	P07910	Multi-Phospho
MEsEGGADDsAEEGDLLDDDDNEDRGDDQLELIK	S3(Phospho); S10(Phospho)	S3(Phospho): 100; S10(Phospho): 100	P07910	Multi-Phospho
NQTtsVAKIAQYK	T4(Phospho); S5(Phospho)	T3(Phospho): 85.68; S5(Phospho): 85.66	Q7Z3B4	Multi-Phospho
NQtTsVAKIAQYK	T3(Phospho); S5(Phospho)	T3(Phospho): 84.08; T4(Phospho): 84.08	Q7Z3B4	Multi-Phospho
NQtTsVAKIAQYK	T3(Phospho); S5(Phospho)	T3(Phospho): 97.35; S5(Phospho): 85.71	Q7Z3B4	Multi-Phospho
NTFTAWsDEEsDYEIDDRDVNK	S7(Phospho); S11(Phospho)	T2(Phospho): 85.73; S11(Phospho): 100	Q6PKG0	Multi-Phospho
NTFtAWSDEEsDYEIDDRDVNK	T4(Phospho); S11(Phospho)	S7(Phospho): 97.58; S11(Phospho): 99.56	Q6PKG0	Multi-Phospho
QEAIPDLEDsPPVsDSEEQQESAR	S10(Phospho); S14(Phospho)	S10(Phospho): 99.99; S14(Phospho): 96.51	Q9BTC0	Multi-Phospho
QEAIPDLEDsPPVsDSEEQQESAR	S10(Phospho); S14(Phospho)	S10(Phospho): 100; S14(Phospho): 99.27	Q9BTC0	Multi-Phospho
QEAIPDLEDsPPVSDsEEQQESAR	S10(Phospho); S16(Phospho)	S10(Phospho): 100; S14(Phospho): 99.97	Q9BTC0	Multi-Phospho
QEAIPDLEDsPPVsDSEEQQESAR	S10(Phospho); S14(Phospho)	S10(Phospho): 100; S14(Phospho): 99.96	Q9BTC0	Multi-Phospho
QEAIPDLEDsPPVsDSEEQQESAR	S10(Phospho); S14(Phospho)	S10(Phospho): 100; S14(Phospho): 100	Q9BTC0	Multi-Phospho
QKsDAEEDGGTVsQEEEDRKPK	S3(Phospho); S13(Phospho)	S3(Phospho): 98.72; S13(Phospho): 98.72	P27824	Multi-Phospho
QKsDAEEDGGTVsQEEEDRKPK	S3(Phospho); S13(Phospho)	S3(Phospho): 99.94; S13(Phospho): 99.94	P27824	Multi-Phospho
QRsPsPAPAPAPAAAAGPPTR	S3(Phospho); S5(Phospho)	S3(Phospho): 100; S5(Phospho): 100	Q9H7N4	Multi-Phospho
QRsPsPAPAPAPAAAAGPPTR	S3(Phospho); S5(Phospho)	S3(Phospho): 100; S5(Phospho): 100	Q9H7N4	Multi-Phospho
QRsPsPAPAPAPAAAAGPPTR	S3(Phospho); S5(Phospho)	S3(Phospho): 100; S5(Phospho): 100	Q9H7N4	Multi-Phospho
QRsPsPAPAPAPAAAAGPPTR	S3(Phospho); S5(Phospho)	S3(Phospho): 99.98; S5(Phospho): 99.95	Q9H7N4	Multi-Phospho
QVVSVVQDEEVGLPFEASPEsPPPAsPDGVTEIR	S21(Phospho); S26(Phospho)	S21(Phospho): 99.78; S26(Phospho): 97.24	Q96TA1	Multi-Phospho
QVVSVVQDEEVGLPFEASPEsPPPAsPDGVTEIR	S21(Phospho); S26(Phospho)	S4(Phospho): 94.3; S26(Phospho): 94.06	Q96TA1	Multi-Phospho
QVVSVVQDEEVGLPFEAsPESPPPAsPDGVTEIR	S18(Phospho); S26(Phospho)	S21(Phospho): 99.9; S26(Phospho): 77.69	Q96TA1	Multi-Phospho
QVVSVVQDEEVGLPFEASPEsPPPAsPDGVTEIR	S21(Phospho); S26(Phospho)	S21(Phospho): 94.65; S26(Phospho): 87.97	Q96TA1	Multi-Phospho
QVVSVVQDEEVGLPFEASPEsPPPAsPDGVTEIR	S21(Phospho); S26(Phospho)	S21(Phospho): 99.72; S26(Phospho): 50.04; T31(Phospho): 50.04	Q96TA1	Multi-Phospho
QVVSVVQDEEVGLPFEAsPESPPPAsPDGVTEIR	S18(Phospho); S26(Phospho)	S21(Phospho): 98.19; S26(Phospho): 89.6	Q96TA1	Multi-Phospho
QVVSVVQDEEVGLPFEASPEsPPPAsPDGVTEIR	S21(Phospho); S26(Phospho)	S21(Phospho): 93.51; S26(Phospho): 95.2	Q96TA1	Multi-Phospho
RPDYAPMEssDEEDEEFQFIK	S9(Phospho); S10(Phospho)	S9(Phospho): 99.92; S10(Phospho): 99.77	P55081	Multi-Phospho
RPDYAPMEssDEEDEEFQFIK	S9(Phospho); S10(Phospho)	S9(Phospho): 96.77; S10(Phospho): 90.99	P55081	Multi-Phospho
RPDYAPMEssDEEDEEFQFIK	S9(Phospho); S10(Phospho)	S9(Phospho): 99.97; S10(Phospho): 99.9	P55081	Multi-Phospho
RQSPsPsTRPIR	S5(Phospho); S7(Phospho)	S3(Phospho): 99.27; S5(Phospho): 98.21	Q8IYB3	Multi-Phospho
RRGDsEsEEDEQDSEEVR	S5(Phospho); S7(Phospho)	S5(Phospho): 100; S7(Phospho): 100	Q9NZ63	Multi-Phospho
RRGDsEsEEDEQDSEEVR	S5(Phospho); S7(Phospho)	S5(Phospho): 99.98; S7(Phospho): 99.91	Q9NZ63	Multi-Phospho
RRGDsEsEEDEQDSEEVR	S5(Phospho); S7(Phospho)	S5(Phospho): 100; S7(Phospho): 100	Q9NZ63	Multi-Phospho
sEAAAPHtDAGGGLSSDEEEGTSSQAEAAR	S1(Phospho); T8(Phospho)	S15(Phospho): 96.84; S16(Phospho): 97.01	Q01831	Multi-Phospho
SEAAAPHtDAGGGLsSDEEEGTSSQAEAAR	T8(Phospho); S15(Phospho)	S15(Phospho): 91.37; S16(Phospho): 91.39	Q01831	Multi-Phospho
SEAAAPHTDAGGGLssDEEEGTSSQAEAAR	S15(Phospho); S16(Phospho)	S15(Phospho): 99.92; S16(Phospho): 99.92	Q01831	Multi-Phospho
SEAAAPHtDAGGGLsSDEEEGTSSQAEAAR	T8(Phospho); S15(Phospho)	S15(Phospho): 98.37; S16(Phospho): 98.33	Q01831	Multi-Phospho
SIsGsKKPTNDSNPSRR	S3(Phospho); S5(Phospho)	S3(Phospho): 82.29; S5(Phospho): 95.72	Q68D10	Multi-Phospho
SIsGsKKPTNDSNPSRR	S3(Phospho); S5(Phospho)	S3(Phospho): 96.01; S5(Phospho): 83.12	Q68D10	Multi-Phospho
SIsGsKKPTNDSNPSRR	S3(Phospho); S5(Phospho)	S1(Phospho): 98.87; S3(Phospho): 81.74	Q68D10	Multi-Phospho
SLLPLStsLDHR	T7(Phospho); S8(Phospho)	S6(Phospho): 90.89; T7(Phospho): 77.63	Q8TEQ6	Multi-Phospho
SVPPAtPATPTsPATVDAAVPGAGK	T6(Phospho); S12(Phospho)	T11(Phospho): 77.93; S12(Phospho): 87.34	Q6NYC8	Multi-Phospho
SVPPATPATPtsPATVDAAVPGAGK	T11(Phospho); S12(Phospho)	T11(Phospho): 78.41; S12(Phospho): 85.15	Q6NYC8	Multi-Phospho
tCVSLAVSRLsR	T1(Phospho); S11(Phospho)	T1(Phospho): 99.98; S8(Phospho): 97.46	O95782	Multi-Phospho
TDGsIsGDRQPVTVADYISR	S4(Phospho); S6(Phospho)	S4(Phospho): 99.91; S6(Phospho): 100	P51116	Multi-Phospho
TDGsIsGDRQPVTVADYISR	S4(Phospho); S6(Phospho)	S4(Phospho): 96.63; S6(Phospho): 99.86	P51116	Multi-Phospho
TDGsIsGDRQPVTVADYISR	S4(Phospho); S6(Phospho)	S4(Phospho): 99.91; S6(Phospho): 100	P51116	Multi-Phospho
tDGSIsGDRQPVTVADYISR	T1(Phospho); S6(Phospho)	S4(Phospho): 95.99; S6(Phospho): 99.09	P51116	Multi-Phospho
TDGsIsGDRQPVTVADYISR	S4(Phospho); S6(Phospho)	S4(Phospho): 99.07; S6(Phospho): 99.99	P51116	Multi-Phospho
TDGsIsGDRQPVTVADYISR	S4(Phospho); S6(Phospho)	S4(Phospho): 96.84; S6(Phospho): 96.84	P51116	Multi-Phospho
TDGsIsGDRQPVTVADYISR	S4(Phospho); S6(Phospho)	S4(Phospho): 99.97; S6(Phospho): 99.97	P51116	Multi-Phospho
TDGsIsGDRQPVTVADYISR	S4(Phospho); S6(Phospho)	S4(Phospho): 82.89; S6(Phospho): 96.1	P51116	Multi-Phospho
TDGsIsGDRQPVTVADYISR	S4(Phospho); S6(Phospho)	S4(Phospho): 100; S6(Phospho): 100	P51116	Multi-Phospho
TDGsIsGDRQPVTVADYISR	S4(Phospho); S6(Phospho)	S4(Phospho): 99.57; S6(Phospho): 100	P51116	Multi-Phospho
TDGsIsGDRQPVTVADYISR	S4(Phospho); S6(Phospho)	S4(Phospho): 99.88; S6(Phospho): 100	P51116	Multi-Phospho
TGDLGIPPNPEDRsPsPEPIYNSEGK	S14(Phospho); S16(Phospho)	S14(Phospho): 93.36; S16(Phospho): 99.42	Q15637	Multi-Phospho
TGDLGIPPNPEDRsPsPEPIYNSEGK	S14(Phospho); S16(Phospho)	S14(Phospho): 99.99; S16(Phospho): 99.79	Q15637	Multi-Phospho
TGDLGIPPNPEDRsPsPEPIYNSEGK	S14(Phospho); S16(Phospho)	S14(Phospho): 97.56; S16(Phospho): 92.31	Q15637	Multi-Phospho
TGDLGIPPNPEDRsPsPEPIYNSEGK	S14(Phospho); S16(Phospho)	S14(Phospho): 99.25; S16(Phospho): 92.36	Q15637	Multi-Phospho
TGDLGIPPNPEDRsPsPEPIYNSEGK	S14(Phospho); S16(Phospho)	S14(Phospho): 79.19; S23(Phospho): 93.86	Q15637	Multi-Phospho
tGDLGIPPNPEDRSPsPEPIYNSEGK	T1(Phospho); S16(Phospho)	S14(Phospho): 94.31; S23(Phospho): 89.35	Q15637	Multi-Phospho
TGDLGIPPNPEDRsPsPEPIYNSEGK	S14(Phospho); S16(Phospho)	S14(Phospho): 99.94; S16(Phospho): 99.75	Q15637	Multi-Phospho
TGDLGIPPNPEDRsPsPEPIYNSEGK	S14(Phospho); S16(Phospho)	S16(Phospho): 87.63; S23(Phospho): 97.59	Q15637	Multi-Phospho
TGDLGIPPNPEDRsPsPEPIYNSEGK	S14(Phospho); S16(Phospho)	S14(Phospho): 93.81; S16(Phospho): 98.05	Q15637	Multi-Phospho
TGDLGIPPNPEDRsPsPEPIYNSEGK	S14(Phospho); S16(Phospho)	S14(Phospho): 99.6; S16(Phospho): 99.59	Q15637	Multi-Phospho
TGDLGIPPNPEDRsPsPEPIYNSEGK	S14(Phospho); S16(Phospho)	S14(Phospho): 95.28; S16(Phospho): 97.7	Q15637	Multi-Phospho
TGDLGIPPNPEDRsPsPEPIYNSEGK	S14(Phospho); S16(Phospho)	S14(Phospho): 99.97; S16(Phospho): 99.63	Q15637	Multi-Phospho
TGDLGIPPNPEDRsPsPEPIYNSEGK	S14(Phospho); S16(Phospho)	S14(Phospho): 99.98; S16(Phospho): 99.68	Q15637	Multi-Phospho
TGDLGIPPNPEDRsPsPEPIYNSEGK	S14(Phospho); S16(Phospho)	S14(Phospho): 97.4; S16(Phospho): 94.81	Q15637	Multi-Phospho
TGDLGIPPNPEDRsPsPEPIYNSEGK	S14(Phospho); S16(Phospho)	S14(Phospho): 99.14; S16(Phospho): 95.76	Q15637	Multi-Phospho
TGDLGIPPNPEDRsPsPEPIYNSEGK	S14(Phospho); S16(Phospho)	S14(Phospho): 99.5; S16(Phospho): 98.68	Q15637	Multi-Phospho
TGDLGIPPNPEDRsPsPEPIYNSEGK	S14(Phospho); S16(Phospho)	S14(Phospho): 98.33; S16(Phospho): 96.14	Q15637	Multi-Phospho
TGDLGIPPNPEDRsPsPEPIYNSEGK	S14(Phospho); S16(Phospho)	S14(Phospho): 98.87; S16(Phospho): 90.14	Q15637	Multi-Phospho
TGDLGIPPNPEDRsPsPEPIYNSEGK	S14(Phospho); S16(Phospho)	S14(Phospho): 98.3; S16(Phospho): 99.56	Q15637	Multi-Phospho
TGDLGIPPNPEDRsPsPEPIYNSEGK	S14(Phospho); S16(Phospho)	S14(Phospho): 96.39; S16(Phospho): 98.66	Q15637	Multi-Phospho
TGDLGIPPNPEDRsPsPEPIYNSEGK	S14(Phospho); S16(Phospho)	S16(Phospho): 93.52; S23(Phospho): 99.05	Q15637	Multi-Phospho
tGDLGIPPNPEDRSPsPEPIYNSEGK	T1(Phospho); S16(Phospho)	S14(Phospho): 99.85; S16(Phospho): 91.06	Q15637	Multi-Phospho
THTtALAGRsPSPASGR	T4(Phospho); S10(Phospho)	T4(Phospho): 87.93; S12(Phospho): 77.36	Q9UQ35	Multi-Phospho
THTtALAGRSPsPASGR	T4(Phospho); S12(Phospho)	S10(Phospho): 99.93; S12(Phospho): 96.06	Q9UQ35	Multi-Phospho
TQTPPVsPAPQPtEER	S7(Phospho); T13(Phospho)	T1(Phospho): 99.19; S7(Phospho): 96.28	Q14247	Multi-Phospho
tQTPPVsPAPQPTEER	T1(Phospho); S7(Phospho)	T1(Phospho): 99.95; T3(Phospho): 99.09	Q14247	Multi-Phospho
tQTPPVsPAPQPTEER	T1(Phospho); S7(Phospho)	T3(Phospho): 89.26; S7(Phospho): 100	Q14247	Multi-Phospho
TVGTALSSSGmTSIATNsVPPVsSAAPK	M11(Oxidation); S18(Phospho); S23(Phospho)	S23(Phospho): 78.82; S24(Phospho): 78.82	Q7Z739	Multi-Phospho
tVGTPIAsVPGSTNTGTVPGSEK	T1(Phospho); S8(Phospho)	T1(Phospho): 78.89; S8(Phospho): 97.27	Q99460	Multi-Phospho
tVGTPIAsVPGSTNTGTVPGSEK	T1(Phospho); S8(Phospho)	T4(Phospho): 78.39; S8(Phospho): 96.25	Q99460	Multi-Phospho
VADAKGDsEsEEDEDLEVPVPSR	S8(Phospho); S10(Phospho)	S8(Phospho): 100; S10(Phospho): 100	P13861	Multi-Phospho
VADAKGDsEsEEDEDLEVPVPSR	S8(Phospho); S10(Phospho)	S8(Phospho): 100; S10(Phospho): 100	P13861	Multi-Phospho
VADAKGDsEsEEDEDLEVPVPSR	S8(Phospho); S10(Phospho)	S8(Phospho): 100; S10(Phospho): 100	P13861	Multi-Phospho
VADAKGDsEsEEDEDLEVPVPSR	S8(Phospho); S10(Phospho)	S8(Phospho): 99.98; S10(Phospho): 99.97	P13861	Multi-Phospho
VEAKEEsEEsDEDMGFGLFD	S7(Phospho); S10(Phospho)	S7(Phospho): 100; S10(Phospho): 100	P05388	Multi-Phospho
VEAKEEsEEsDEDMGFGLFD	S7(Phospho); S10(Phospho)	S7(Phospho): 100; S10(Phospho): 100	P05388	Multi-Phospho
VEAKEEsEEsDEDMGFGLFD	S7(Phospho); S10(Phospho)	S7(Phospho): 100; S10(Phospho): 100	P05388	Multi-Phospho
VEAKEEsEEsDEDMGFGLFD	S7(Phospho); S10(Phospho)	S7(Phospho): 100; S10(Phospho): 100	P05388	Multi-Phospho
VEAKEEsEEsDEDMGFGLFD	S7(Phospho); S10(Phospho)	S7(Phospho): 100; S10(Phospho): 100	P05388	Multi-Phospho
VEAKEEsEEsDEDMGFGLFD	S7(Phospho); S10(Phospho)	S7(Phospho): 100; S10(Phospho): 100	P05388	Multi-Phospho
VEAKEEsEEsDEDMGFGLFD	S7(Phospho); S10(Phospho)	S7(Phospho): 100; S10(Phospho): 100	P05388	Multi-Phospho
VEAKEEsEEsDEDMGFGLFD	S7(Phospho); S10(Phospho)	S7(Phospho): 100; S10(Phospho): 100	P05388	Multi-Phospho
VEAKEEsEEsDEDMGFGLFD	S7(Phospho); S10(Phospho)	S7(Phospho): 100; S10(Phospho): 100	P05388; Q8NHW5	Multi-Phospho
VLDEEGsEREFDEDsDEKEEEEDTYEK	S7(Phospho); S15(Phospho)	S7(Phospho): 100; S15(Phospho): 100	O43719	Multi-Phospho
VLDEEGsEREFDEDsDEKEEEEDTYEK	S7(Phospho); S15(Phospho)	S7(Phospho): 99.93; S15(Phospho): 99.91	O43719	Multi-Phospho
VLDEEGsEREFDEDSDEKEEEEDtYEK	S7(Phospho); T24(Phospho)	S7(Phospho): 99.96; S15(Phospho): 99.9	O43719	Multi-Phospho
VLDEEGsEREFDEDsDEKEEEEDTYEK	S7(Phospho); S15(Phospho)	S7(Phospho): 99.95; S15(Phospho): 99.93	O43719	Multi-Phospho
VLDEEGsEREFDEDsDEKEEEEDTYEK	S7(Phospho); S15(Phospho)	S7(Phospho): 99.95; S15(Phospho): 99.83	O43719	Multi-Phospho
VLDEEGsEREFDEDsDEKEEEEDTYEK	S7(Phospho); S15(Phospho)	S7(Phospho): 100; S15(Phospho): 100	O43719	Multi-Phospho
VLDEEGsEREFDEDsDEKEEEEDTYEK	S7(Phospho); S15(Phospho)	S7(Phospho): 100; S15(Phospho): 100	O43719	Multi-Phospho
VLDEEGsEREFDEDsDEKEEEEDTYEK	S7(Phospho); S15(Phospho)	S7(Phospho): 99.84; S15(Phospho): 99.84	O43719	Multi-Phospho
VLDEEGsEREFDEDsDEKEEEEDTYEK	S7(Phospho); S15(Phospho)	S7(Phospho): 100; S15(Phospho): 100	O43719	Multi-Phospho
VLDEEGsEREFDEDsDEKEEEEDTYEK	S7(Phospho); S15(Phospho)	S7(Phospho): 100; S15(Phospho): 100	O43719	Multi-Phospho
VLDEEGsEREFDEDsDEKEEEEDTYEK	S7(Phospho); S15(Phospho)	S7(Phospho): 100; S15(Phospho): 99.98	O43719	Multi-Phospho
VLDEEGsEREFDEDsDEKEEEEDTYEK	S7(Phospho); S15(Phospho)	S7(Phospho): 100; S15(Phospho): 100	O43719	Multi-Phospho
VLSSAASLPGSELPssRPEGSQGGELSR	S15(Phospho); S16(Phospho)	S21(Phospho): 86; S27(Phospho): 99.15	O15027	Multi-Phospho
VQEHEDsGDsEVENEAK	S7(Phospho); S10(Phospho)	S7(Phospho): 100; S10(Phospho): 100	Q9Y5J1	Multi-Phospho
VQEHEDsGDsEVENEAK	S7(Phospho); S10(Phospho)	S7(Phospho): 100; S10(Phospho): 100	Q9Y5J1	Multi-Phospho
VQEHEDsGDsEVENEAK	S7(Phospho); S10(Phospho)	S7(Phospho): 100; S10(Phospho): 100	Q9Y5J1	Multi-Phospho
VQEHEDsGDsEVENEAK	S7(Phospho); S10(Phospho)	S7(Phospho): 100; S10(Phospho): 100	Q9Y5J1	Multi-Phospho
VQEHEDsGDsEVENEAK	S7(Phospho); S10(Phospho)	S7(Phospho): 100; S10(Phospho): 100	Q9Y5J1	Multi-Phospho
VQEHEDsGDsEVENEAK	S7(Phospho); S10(Phospho)	S7(Phospho): 100; S10(Phospho): 100	Q9Y5J1	Multi-Phospho
VQIPVSRPDPEPVsDNEEDsYDEEIHDPR	S14(Phospho); S20(Phospho)	S14(Phospho): 96.5; S20(Phospho): 98.74	Q07157	Multi-Phospho
VQIPVSRPDPEPVsDNEEDsYDEEIHDPR	S14(Phospho); S20(Phospho)	S14(Phospho): 83.9; S20(Phospho): 86.32	Q07157	Multi-Phospho
VQIPVSRPDPEPVsDNEEDsYDEEIHDPR	S14(Phospho); S20(Phospho)	S14(Phospho): 99.18; S20(Phospho): 99.72	Q07157	Multi-Phospho
VQIPVSRPDPEPVsDNEEDsYDEEIHDPR	S14(Phospho); S20(Phospho)	S14(Phospho): 97.93; S20(Phospho): 98.27	Q07157	Multi-Phospho
VQIPVsRPDPEPVsDNEEDSYDEEIHDPR	S6(Phospho); S14(Phospho)	S6(Phospho): 83; S14(Phospho): 79.75	Q07157	Multi-Phospho
VQIPVSRPDPEPVsDNEEDsYDEEIHDPR	S14(Phospho); S20(Phospho)	S14(Phospho): 98.78; S20(Phospho): 99.99	Q07157	Multi-Phospho
WAHDKFsGEEGEIEDDEsGTENREEK	S7(Phospho); S18(Phospho)	S7(Phospho): 100; S18(Phospho): 99.57	Q9Y2W1	Multi-Phospho
WAHDKFsGEEGEIEDDEsGTENREEK	S7(Phospho); S18(Phospho)	S7(Phospho): 100; S18(Phospho): 96.77	Q9Y2W1	Multi-Phospho
WAHDKFsGEEGEIEDDEsGTENREEK	S7(Phospho); S18(Phospho)	S7(Phospho): 100; S18(Phospho): 96.23	Q9Y2W1	Multi-Phospho
WAHDKFsGEEGEIEDDESGtENREEK	S7(Phospho); T20(Phospho)	S7(Phospho): 99.99; S18(Phospho): 93.23	Q9Y2W1	Multi-Phospho
WAHDKFsGEEGEIEDDESGtENREEK	S7(Phospho); T20(Phospho)	S7(Phospho): 100; S18(Phospho): 84.71	Q9Y2W1	Multi-Phospho
WAHDKFSGEEGEIEDDEsGtENREEK	S18(Phospho); T20(Phospho)	S7(Phospho): 99.98; S18(Phospho): 94.85	Q9Y2W1	Multi-Phospho
WAHDKFsGEEGEIEDDEsGTENREEK	S7(Phospho); S18(Phospho)	S7(Phospho): 100; S18(Phospho): 99.5	Q9Y2W1	Multi-Phospho
WAHDKFsGEEGEIEDDESGtENREEK	S7(Phospho); T20(Phospho)	S7(Phospho): 99.63; T20(Phospho): 76.21	Q9Y2W1	Multi-Phospho
WAHDKFsGEEGEIEDDEsGTENREEK	S7(Phospho); S18(Phospho)	S7(Phospho): 100; S18(Phospho): 83.22	Q9Y2W1	Multi-Phospho
WAHDKFsGEEGEIEDDEsGTENREEK	S7(Phospho); S18(Phospho)	S7(Phospho): 99.98; S18(Phospho): 79.42	Q9Y2W1	Multi-Phospho
WAHDKFsGEEGEIEDDEsGTENREEK	S7(Phospho); S18(Phospho)	S7(Phospho): 99.99; S18(Phospho): 79.97	Q9Y2W1	Multi-Phospho
WAHDKFsGEEGEIEDDEsGTENREEK	S7(Phospho); S18(Phospho)	S7(Phospho): 100; S18(Phospho): 96.62	Q9Y2W1	Multi-Phospho
WAHDKFsGEEGEIEDDEsGTENREEK	S7(Phospho); S18(Phospho)	S7(Phospho): 100; S18(Phospho): 99.86	Q9Y2W1	Multi-Phospho
YEDEVFGDsEPELDEEsEDEVEEEQEER	S9(Phospho); S17(Phospho)	S9(Phospho): 99.99; S17(Phospho): 99.98	Q9UN86	Multi-Phospho
YEDEVFGDsEPELDEEsEDEVEEEQEER	S9(Phospho); S17(Phospho)	S9(Phospho): 100; S17(Phospho): 100	Q9UN86	Multi-Phospho
YEDEVFGDsEPELDEEsEDEVEEEQEER	S9(Phospho); S17(Phospho)	S9(Phospho): 100; S17(Phospho): 100	Q9UN86	Multi-Phospho
ySPSQNsPIHHIPSR	Y1(Phospho); S7(Phospho)	S2(Phospho): 98.69; S14(Phospho): 98.99	Q9NYF8	Multi-Phospho
ySPSQNsPIHHIPSR	Y1(Phospho); S7(Phospho)	S2(Phospho): 86.67; S7(Phospho): 99.92	Q9NYF8	Multi-Phospho
ySPSQNsPIHHIPSR	Y1(Phospho); S7(Phospho)	S2(Phospho): 95.04; S7(Phospho): 97.39	Q9NYF8	Multi-Phospho
ySPSQNsPIHHIPSR	Y1(Phospho); S7(Phospho)	S2(Phospho): 99.97; S7(Phospho): 97.11	Q9NYF8	Multi-Phospho
ySPSQNsPIHHIPSR	Y1(Phospho); S7(Phospho)	S2(Phospho): 93.36; S7(Phospho): 80.98	Q9NYF8	Multi-Phospho
ySPsQNSPIHHIPSR	Y1(Phospho); S4(Phospho)	S2(Phospho): 97.15; S4(Phospho): 96.11	Q9NYF8	Multi-Phospho
ySPSQNsPIHHIPSR	Y1(Phospho); S7(Phospho)	S2(Phospho): 93.58; S14(Phospho): 98.67	Q9NYF8	Multi-Phospho
ySPSQNsPIHHIPSR	Y1(Phospho); S7(Phospho)	Y1(Phospho): 86.69; S7(Phospho): 97.34	Q9NYF8	Multi-Phospho
ySPSQNsPIHHIPSR	Y1(Phospho); S7(Phospho)	S4(Phospho): 95.9; S7(Phospho): 99.22	Q9NYF8	Multi-Phospho
ySPSQNsPIHHIPSR	Y1(Phospho); S7(Phospho)	S2(Phospho): 99.25; S4(Phospho): 95.9	Q9NYF8	Multi-Phospho
ySPSQNsPIHHIPSR	Y1(Phospho); S7(Phospho)	Y1(Phospho): 85.47; S7(Phospho): 85.45	Q9NYF8	Multi-Phospho
EsPDTNGPKQkEK	S2(Phospho); K11(Acetyl)	S2(Phospho): 99.97; K13(Acetyl): 89.91	Q02952	Phospho-Acetyl
ESPDtNGPKQkEK	T5(Phospho); K11(Acetyl)	T5(Phospho): 99.61; K11(Acetyl): 95.68	Q02952	Phospho-Acetyl
IItGGAAAQDGrLR	T3(Phospho); R12(Acetyl)	T3(Phospho): 100	Q12959	Phospho-Acetyl
IItGGAAAQDGrLR	T3(Phospho); R12(Acetyl)	T3(Phospho): 100	Q12959	Phospho-Acetyl
IItGGAAAQDGrLR	T3(Phospho); R12(Acetyl)	T3(Phospho): 100	Q12959	Phospho-Acetyl
ISGLGLtPEQkQK	T7(Phospho); K11(Acetyl)	T7(Phospho): 82.42; K11(Acetyl): 82.42	O95831	Phospho-Acetyl
ISGLGLtPEQkQK	T7(Phospho); K11(Acetyl)	T7(Phospho): 95.76; K11(Acetyl): 83.5	O95831	Phospho-Acetyl
ISGLGLtPEQkQK	T7(Phospho); K11(Acetyl)	T7(Phospho): 99.94; K11(Acetyl): 87.93	O95831	Phospho-Acetyl
LRGQPFyAVEkK	Y7(Phospho); K11(Acetyl)	Y7(Phospho): 100; K11(Acetyl): 90.35	Q93052	Phospho-Acetyl
LRGQPFyAVEkK	Y7(Phospho); K11(Acetyl)	Y7(Phospho): 100; K11(Acetyl): 92.23	Q93052	Phospho-Acetyl
LRGQPFyAVEkK	Y7(Phospho); K11(Acetyl)	Y7(Phospho): 100; K11(Acetyl): 86.46	Q93052	Phospho-Acetyl
mAAAAAAAGDsDSWDADAFSVEDPVR	M1(Met-loss+Acetyl); S11(Phospho)	S11(Phospho): 86.62	O75822	Phospho-Acetyl
mAAAAAAAGDsDSWDADAFSVEDPVR	M1(Met-loss+Acetyl); S11(Phospho)	S13(Phospho): 82.98	O75822	Phospho-Acetyl
mAAAVAAAGAGEPQsPDELLPK	M1(Met-loss+Acetyl); S15(Phospho)	S15(Phospho): 100	Q9NS69	Phospho-Acetyl
mAAAVAAAGAGEPQsPDELLPK	M1(Met-loss+Acetyl); S15(Phospho)	S15(Phospho): 100	Q9NS69	Phospho-Acetyl
mAAAVAAAGAGEPQsPDELLPK	M1(Met-loss+Acetyl); S15(Phospho)	S15(Phospho): 100	Q9NS69	Phospho-Acetyl
mAAAVAAAGAGEPQsPDELLPK	M1(Met-loss+Acetyl); S15(Phospho)	S15(Phospho): 100	Q9NS69	Phospho-Acetyl
mAAAVAAAGAGEPQsPDELLPK	M1(Met-loss+Acetyl); S15(Phospho)	S15(Phospho): 100	Q9NS69	Phospho-Acetyl
mAADVSVTHRPPLsPK	M1(Met-loss+Acetyl); S14(Phospho)	S14(Phospho): 100	Q8IY67	Phospho-Acetyl
mAADVSVTHRPPLsPK	M1(Met-loss+Acetyl); S14(Phospho)	S14(Phospho): 100	Q8IY67	Phospho-Acetyl
mAADVSVTHRPPLsPK	M1(Met-loss+Acetyl); S14(Phospho)	S14(Phospho): 100	Q8IY67	Phospho-Acetyl
mAADVSVTHRPPLsPK	M1(Met-loss+Acetyl); S14(Phospho)	S14(Phospho): 100	Q8IY67	Phospho-Acetyl
mAAPEEHDsPTEASQPIVEEEETK	M1(Met-loss+Acetyl); S9(Phospho)	S9(Phospho): 87.74	Q9H0S4	Phospho-Acetyl
mAAsAAAASAAAASAASGSPGPGEGSAGGEK	M1(Met-loss+Acetyl); S4(Phospho)	S4(Phospho): 86.47	Q13263	Phospho-Acetyl
mAASAAAAsAAAASAASGSPGPGEGSAGGEK	M1(Met-loss+Acetyl); S9(Phospho)	S4(Phospho): 85.54	Q13263	Phospho-Acetyl
mAASAAAASAAAASAASGsPGPGEGSAGGEK	M1(Met-loss+Acetyl); S19(Phospho)	S19(Phospho): 99.11	Q13263	Phospho-Acetyl
mAAVGAGGSTAAPGPGAVsAGALEPGTASAAHR	M1(Met-loss+Acetyl); S19(Phospho)	S19(Phospho): 93.07	P78381	Phospho-Acetyl
mAAVGAGGSTAAPGPGAVSAGALEPGTAsAAHR	M1(Met-loss+Acetyl); S29(Phospho)	S29(Phospho): 84.74	P78381	Phospho-Acetyl
mADEAALALQPGGsPSAAGADR	M1(Met-loss+Acetyl); S14(Phospho)	S14(Phospho): 87.29	Q96EB6	Phospho-Acetyl
mADEAALALQPGGsPSAAGADR	M1(Met-loss+Acetyl); S14(Phospho)	S14(Phospho): 98.8	Q96EB6	Phospho-Acetyl
mADEAALALQPGGsPSAAGADR	M1(Met-loss+Acetyl); S14(Phospho)	S14(Phospho): 97.94	Q96EB6	Phospho-Acetyl
mADEAALALQPGGsPSAAGADR	M1(Met-loss+Acetyl); S14(Phospho)	S14(Phospho): 99.97	Q96EB6	Phospho-Acetyl
mADEAALALQPGGsPSAAGADR	M1(Met-loss+Acetyl); S14(Phospho)	S14(Phospho): 97.36	Q96EB6	Phospho-Acetyl
msDNEDNFDGDDFDDVEEDEGLDDLENAEEEGQENVEILPSGERPQANQK	M1(Met-loss+Acetyl); S2(Phospho)	S2(Phospho): 100	P61218	Phospho-Acetyl
msDNEDNFDGDDFDDVEEDEGLDDLENAEEEGQENVEILPSGERPQANQK	M1(Met-loss+Acetyl); S2(Phospho)	S2(Phospho): 99.88	P61218	Phospho-Acetyl
msDNEDNFDGDDFDDVEEDEGLDDLENAEEEGQENVEILPSGERPQANQK	M1(Met-loss+Acetyl); S2(Phospho)	S2(Phospho): 99.9	P61218	Phospho-Acetyl
msDNEDNFDGDDFDDVEEDEGLDDLENAEEEGQENVEILPSGERPQANQK	M1(Met-loss+Acetyl); S2(Phospho)	S2(Phospho): 100	P61218	Phospho-Acetyl
msDNEDNFDGDDFDDVEEDEGLDDLENAEEEGQENVEILPSGERPQANQK	M1(Met-loss+Acetyl); S2(Phospho)	S2(Phospho): 100	P61218	Phospho-Acetyl
mSDSGEQNYGEREsR	M1(Met-loss+Acetyl); S14(Phospho)	S14(Phospho): 100	P62995	Phospho-Acetyl
mSDSGEQNYGEREsR	M1(Met-loss+Acetyl); S14(Phospho)	S14(Phospho): 100	P62995	Phospho-Acetyl
mSDSGEQNYGEREsR	M1(Met-loss+Acetyl); S14(Phospho)	S14(Phospho): 99.99	P62995	Phospho-Acetyl
mSDSGEQNYGEREsR	M1(Met-loss+Acetyl); S14(Phospho)	S14(Phospho): 100	P62995	Phospho-Acetyl
msGDHLHNDSQIEADFR	M1(Met-loss+Acetyl); S2(Phospho)	S2(Phospho): 100	P11387	Phospho-Acetyl
msGDHLHNDSQIEADFR	M1(Met-loss+Acetyl); S2(Phospho)	S2(Phospho): 100	P11387	Phospho-Acetyl
mSGDHLHNDsQIEADFR	M1(Met-loss+Acetyl); S10(Phospho)	S10(Phospho): 100	P11387	Phospho-Acetyl
mSGDHLHNDsQIEADFR	M1(Met-loss+Acetyl); S10(Phospho)	S10(Phospho): 100	P11387	Phospho-Acetyl
msLDIQSLDIQcEELSDAR	M1(Met-loss+Acetyl); S2(Phospho); C12(Carbamidomethyl)	S2(Phospho): 99.96	P13489	Phospho-Acetyl
msLDIQSLDIQcEELSDAR	M1(Met-loss+Acetyl); S2(Phospho); C12(Carbamidomethyl)	S2(Phospho): 100	P13489	Phospho-Acetyl
msLDIQSLDIQcEELSDAR	M1(Met-loss+Acetyl); S2(Phospho); C12(Carbamidomethyl)	S2(Phospho): 100	P13489	Phospho-Acetyl
msLDIQSLDIQcEELSDAR	M1(Met-loss+Acetyl); S2(Phospho); C12(Carbamidomethyl)	S2(Phospho): 100	P13489	Phospho-Acetyl
msQGDSNPAAIPHAAEDIQGDDR	M1(Met-loss+Acetyl); S2(Phospho)	S2(Phospho): 99.99	P68402	Phospho-Acetyl
msQGDSNPAAIPHAAEDIQGDDR	M1(Met-loss+Acetyl); S2(Phospho)	S2(Phospho): 100	P68402	Phospho-Acetyl
msQGDSNPAAIPHAAEDIQGDDR	M1(Met-loss+Acetyl); S2(Phospho)	S2(Phospho): 100	P68402	Phospho-Acetyl
msQGDSNPAAIPHAAEDIQGDDR	M1(Met-loss+Acetyl); S2(Phospho)	S2(Phospho): 99.89	P68402	Phospho-Acetyl
msQGDSNPAAIPHAAEDIQGDDR	M1(Met-loss+Acetyl); S2(Phospho)	S2(Phospho): 99.97	P68402	Phospho-Acetyl
msQGDSNPAAIPHAAEDIQGDDR	M1(Met-loss+Acetyl); S2(Phospho)	S2(Phospho): 99.99	P68402	Phospho-Acetyl
msQGDSNPAAIPHAAEDIQGDDR	M1(Met-loss+Acetyl); S2(Phospho)	S2(Phospho): 100	P68402	Phospho-Acetyl
msQGDSNPAAIPHAAEDIQGDDR	M1(Met-loss+Acetyl); S2(Phospho)	S2(Phospho): 98.55	P68402	Phospho-Acetyl
msQGDSNPAAIPHAAEDIQGDDR	M1(Met-loss+Acetyl); S2(Phospho)	S2(Phospho): 100	P68402	Phospho-Acetyl
msQGDSNPAAIPHAAEDIQGDDR	M1(Met-loss+Acetyl); S2(Phospho)	S2(Phospho): 100	P68402	Phospho-Acetyl
msQGDSNPAAIPHAAEDIQGDDR	M1(Met-loss+Acetyl); S2(Phospho)	S2(Phospho): 99.94	P68402	Phospho-Acetyl
msQGDSNPAAIPHAAEDIQGDDR	M1(Met-loss+Acetyl); S2(Phospho)	S2(Phospho): 99.97	P68402	Phospho-Acetyl
msQGDSNPAAIPHAAEDIQGDDR	M1(Met-loss+Acetyl); S2(Phospho)	S2(Phospho): 99.37	P68402	Phospho-Acetyl
msQKQEEENPAEETGEEK	M1(Met-loss+Acetyl); S2(Phospho)	S2(Phospho): 99.99	O43768	Phospho-Acetyl
msQKQEEENPAEETGEEK	M1(Met-loss+Acetyl); S2(Phospho)	S2(Phospho): 100	O43768	Phospho-Acetyl
msQKQEEENPAEETGEEK	M1(Met-loss+Acetyl); S2(Phospho)	S2(Phospho): 99.99	O43768	Phospho-Acetyl
msQKQEEENPAEETGEEK	M1(Met-loss+Acetyl); S2(Phospho)	S2(Phospho): 100	O43768	Phospho-Acetyl
msQKQEEENPAEETGEEK	M1(Met-loss+Acetyl); S2(Phospho)	S2(Phospho): 100	O43768	Phospho-Acetyl
msSEAETQQPPAAPPAAPALSAADTK	M1(Met-loss+Acetyl); S2(Phospho)	S3(Phospho): 83.77	P67809	Phospho-Acetyl
msSEAETQQPPAAPPAAPALSAADTK	M1(Met-loss+Acetyl); S2(Phospho)	S2(Phospho): 83.63	P67809	Phospho-Acetyl
msSEAETQQPPAAPPAAPALSAADTK	M1(Met-loss+Acetyl); S2(Phospho)	S2(Phospho): 77.93	P67809	Phospho-Acetyl
msSEAETQQPPAAPPAAPALSAADTK	M1(Met-loss+Acetyl); S2(Phospho)	S3(Phospho): 86	P67809	Phospho-Acetyl
mSYPADDYESEAAyDPYAYPSDYDMHTGDPK	M1(Met-loss+Acetyl); Y14(Phospho)	S2(Phospho): 99.97	Q9Y262	Phospho-Acetyl
mSYPADDYESEAAyDPYAYPSDYDMHTGDPK	M1(Met-loss+Acetyl); Y14(Phospho)	S2(Phospho): 99.98	Q9Y262	Phospho-Acetyl
mSYPADDYESEAAyDPYAYPSDYDMHTGDPK	M1(Met-loss+Acetyl); Y14(Phospho)	S2(Phospho): 99.98	Q9Y262	Phospho-Acetyl
mSYPADDYESEAAyDPYAYPSDYDMHTGDPK	M1(Met-loss+Acetyl); Y14(Phospho)	S2(Phospho): 99.96	Q9Y262	Phospho-Acetyl
mVDYSVWDHIEVsDDEDETHPNIDTASLFR	M1(Met-loss+Acetyl); S13(Phospho)	S13(Phospho): 99.87	Q16543	Phospho-Acetyl
mVDYSVWDHIEVsDDEDETHPNIDTASLFR	M1(Met-loss+Acetyl); S13(Phospho)	S5(Phospho): 84.41	Q16543	Phospho-Acetyl
PSAAAPQAENGPAAAPAVAAPAAtEAPk	T24(Phospho); K28(Acetyl)	T24(Phospho): 98.41; K28(Acetyl): 100	Q15020	Phospho-Acetyl
PSAAAPQAENGPAAAPAVAAPAAtEAPk	T24(Phospho); K28(Acetyl)	S2(Phospho): 84.37; K28(Acetyl): 100	Q15020	Phospho-Acetyl
rSGEAVISNTSRLsR	R1(Acetyl); S14(Phospho)	S14(Phospho): 99.94	Q8WWQ0	Phospho-Acetyl
SmNINLWSEITELLykDGR	M2(Oxidation); Y15(Phospho); K16(Acetyl)	S1(Phospho): 76.12; K16(Acetyl): 100	P42704	Phospho-Acetyl
SVPPAtPATPtSPATVDAAVPGAGkk	T6(Phospho); T11(Phospho); K25(Acetyl); K26(Acetyl)	T6(Phospho): 77.58; T9(Phospho): 76.36; K25(Acetyl): 100; K26(Acetyl): 100	Q6NYC8	Phospho-Acetyl
SVPPAtPATPTsPATVDAAVPGAGkk	T6(Phospho); S12(Phospho); K25(Acetyl); K26(Acetyl)	S1(Phospho): 99.34; T6(Phospho): 98.47; K25(Acetyl): 100; K26(Acetyl): 100	Q6NYC8	Phospho-Acetyl
SVPPATPAtPtSPATVDAAVPGAGkk	T9(Phospho); T11(Phospho); K25(Acetyl); K26(Acetyl)	T11(Phospho): 90.61; S12(Phospho): 90.61; K25(Acetyl): 100; K26(Acetyl): 100	Q6NYC8	Phospho-Acetyl
SVPPATPAtPTsPATVDAAVPGAGkk	T9(Phospho); S12(Phospho); K25(Acetyl); K26(Acetyl)	T6(Phospho): 75.11; T9(Phospho): 70.13; K25(Acetyl): 100; K26(Acetyl): 100	Q6NYC8	Phospho-Acetyl
SVPSPSLPPAGTPPGtk	T16(Phospho); K17(Acetyl)	S6(Phospho): 82.86; K17(Acetyl): 100	E9PAV3	Phospho-Acetyl
SVPSPSLPPAGTPPGtk	T16(Phospho); K17(Acetyl)	T16(Phospho): 98.99; K17(Acetyl): 100	E9PAV3	Phospho-Acetyl
TVLGtPEVLLGALPGAGGtQrLPK	T5(Phospho); T19(Phospho); R21(Acetyl)	T1(Phospho): 97.68; T19(Phospho): 100	P40939	Phospho-Acetyl
TVLGtPEVLLGALPGAGGtQrLPK	T5(Phospho); T19(Phospho); R21(Acetyl)	T1(Phospho): 75.77; T5(Phospho): 75.77	P40939	Phospho-Acetyl
TVWEIsQkTVLKMAAER	S6(Phospho); K8(Acetyl)	S6(Phospho): 78.97; K8(Acetyl): 80.18	P23921	Phospho-Acetyl
AASAAGAAGSAGGSSGAAGAAGGGAGAGtr	T29(Phospho); R30(Methyl)	T29(Phospho): 95.13; R30(Methyl): 100	Q9UKY7	Phospho-Methyl
AASAAGAAGSAGGSSGAAGAAGGGAGAGtr	T29(Phospho); R30(Methyl)	T29(Phospho): 97.42; R30(Methyl): 100	Q9UKY7	Phospho-Methyl
AASAAGAAGSAGGSSGAAGAAGGGAGAGtr	T29(Phospho); R30(Methyl)	S10(Phospho): 61.62; R30(Methyl): 100	Q9UKY7	Phospho-Methyl
AASAAGAAGSAGGSSGAAGAAGGGAGAGtr	T29(Phospho); R30(Methyl)	T29(Phospho): 96.9; R30(Methyl): 100	Q9UKY7	Phospho-Methyl
AASAAGAAGSAGGSSGAAGAAGGGAGAGtr	T29(Phospho); R30(Methyl)	T29(Phospho): 81.42; R30(Methyl): 100	Q9UKY7	Phospho-Methyl
AASAAGAAGSAGGSSGAAGAAGGGAGAGtr	T29(Phospho); R30(Methyl)	S3(Phospho): 97.54; R30(Methyl): 100	Q9UKY7	Phospho-Methyl
AASAAGAAGSAGGSSGAAGAAGGGAGAGtr	T29(Phospho); R30(Methyl)	T29(Phospho): 100; R30(Methyl): 100	Q9UKY7	Phospho-Methyl
AASAAGAAGSAGGSSGAAGAAGGGAGAGtr	T29(Phospho); R30(Methyl)	T29(Phospho): 89.02; R30(Methyl): 100	Q9UKY7	Phospho-Methyl
AIEALHGHELrPGRALVVEMsRPR	R11(Methyl); S21(Phospho)	R11(Methyl): 75.77; S21(Phospho): 100	Q96PK6	Phospho-Methyl
EVPATPSsrR	S8(Phospho); R9(Methyl)	S8(Phospho): 99.81; R9(Methyl): 89.96	E9PAV3	Phospho-Methyl
EVPATPSsrR	S8(Phospho); R9(Methyl)	S8(Phospho): 76.19; R9(Methyl): 86.33	E9PAV3	Phospho-Methyl
EVPATPSsrR	S8(Phospho); R9(Methyl)	T5(Phospho): 85.16; R9(Methyl): 86.98	E9PAV3	Phospho-Methyl
LASAAYPDPskQK	S10(Phospho); K11(Methyl)	S10(Phospho): 97.94; K11(Methyl): 81.82	P54577	Phospho-Methyl
LASAAYPDPskQK	S10(Phospho); K11(Methyl)	S10(Phospho): 99.97; K11(Methyl): 86.7	P54577	Phospho-Methyl
NFyVEHPEVAr	Y3(Phospho); R11(Methyl)	Y3(Phospho): 100; R11(Methyl): 100	Q92841	Phospho-Methyl
NFyVEHPEVAr	Y3(Phospho); R11(Methyl)	Y3(Phospho): 100; R11(Methyl): 100	Q92841	Phospho-Methyl
NFyVEHPEVAr	Y3(Phospho); R11(Methyl)	Y3(Phospho): 100; R11(Methyl): 100	Q92841	Phospho-Methyl
PSAAGINLMIGSTryGDGPR	R14(Methyl); Y15(Phospho)	T13(Phospho): 82.44; R20(Methyl): 99.68	Q08211	Phospho-Methyl
PSAAGINLMIGSTryGDGPR	R14(Methyl); Y15(Phospho)	T13(Phospho): 89.76; R20(Methyl): 94.15	Q08211	Phospho-Methyl
PSPSPErSSTGPEPPAPtPLLAER	R7(Methyl); T18(Phospho)	R7(Methyl): 95.53; T18(Phospho): 95.43	Q9UQ35	Phospho-Methyl
PSPSPErSSTGPEPPAPtPLLAER	R7(Methyl); T18(Phospho)	R7(Methyl): 100; T18(Phospho): 99.98	Q9UQ35	Phospho-Methyl
PSPSPERSSTGPEPPAPtPLLAEr	T18(Phospho); R24(Methyl)	T18(Phospho): 96.78; R24(Methyl): 93.35	Q9UQ35	Phospho-Methyl
RTVsGTCGPGQPASSSGGPGRPISGSVSSArPLGsSR	S4(Phospho); R31(Methyl); S35(Phospho)	T2(Phospho): 85.13; S36(Phospho): 69.67; R37(Methyl): 94.34	Q68D10	Phospho-Methyl
sASPDDDLGSSNWEAADLGNEErk	S1(Phospho); R23(Methyl); K24(Methyl)	S3(Phospho): 80.32; R23(Methyl): 100; K24(Methyl): 100	O00193	Phospho-Methyl
sASPDDDLGSSNWEAADLGNEErk	S1(Phospho); R23(Methyl); K24(Methyl)	S3(Phospho): 95.08; R23(Methyl): 100; K24(Methyl): 100	O00193	Phospho-Methyl
sASPDDDLGSSNWEAADLGNEErk	S1(Phospho); R23(Methyl); K24(Methyl)	S3(Phospho): 82.84; R23(Methyl): 100; K24(Methyl): 100	O00193	Phospho-Methyl
SLEPSSPSPLGtAPHTSLr	T12(Phospho); R19(Methyl)	T12(Phospho): 83.19; R19(Methyl): 100	P08949	Phospho-Methyl
SLEPSSPSPLGtAPHTSLr	T12(Phospho); R19(Methyl)	T12(Phospho): 94.8; R19(Methyl): 100	P08949	Phospho-Methyl
SLEPSSPSPLGtAPHTSLr	T12(Phospho); R19(Methyl)	T12(Phospho): 79.57; R19(Methyl): 100	P08949	Phospho-Methyl
sNrAASAAGAAGSAGGSSGAAGAAGGGAGAGtR	S1(Phospho); R3(Methyl); T32(Phospho)	S18(Phospho): 50.35; T32(Phospho): 89.92; R33(Methyl): 88.77	Q9UKY7	Phospho-Methyl
sNRAASAAGAAGSAGGSsGAAGAAGGGAGAGTr	S1(Phospho); S18(Phospho); R33(Methyl)	S1(Phospho): 72.69; R3(Methyl): 84.67; S6(Phospho): 48.07	Q9UKY7	Phospho-Methyl
SNrAAsAAGAAGsAGGSSGAAGAAGGGAGAGTR	R3(Methyl); S6(Phospho); S13(Phospho)	S1(Phospho): 78.93; S13(Phospho): 78.37; R33(Methyl): 90.48	Q9UKY7	Phospho-Methyl
SNrAAsAAGAAGSAGGsSGAAGAAGGGAGAGTR	R3(Methyl); S6(Phospho); S17(Phospho)	S1(Phospho): 92.94; R3(Methyl): 97.03; S17(Phospho): 42.42	Q9UKY7	Phospho-Methyl
SsSTFSGIkELAR	S2(Phospho); K9(Methyl)	T4(Phospho): 71.61; R13(Methyl): 99.93	Q8N3U4	Phospho-Methyl
SSSTFsGIkELAR	S6(Phospho); K9(Methyl)	S6(Phospho): 99.94; K9(Methyl): 97.04	Q8N3U4	Phospho-Methyl
VAAPVGPVGPtPTVLPMGAPVPrPR	T11(Phospho); R23(Methyl)	T13(Phospho): 79.13; R25(Methyl): 79.13	Q13435	Phospho-Methyl
VAAPVGPVGPTPtVLPMGAPVPrPR	T13(Phospho); R23(Methyl)	T13(Phospho): 91.65; R25(Methyl): 91.65	Q13435	Phospho-Methyl
VTKSkTSPVVSGSSsK	K5(Methyl); S15(Phospho)	T6(Phospho): 67.67; K16(Methyl): 98.96	Q5SW79	Phospho-Methyl
VTKSkTSPVVSGSSsK	K5(Methyl); S15(Phospho)	K5(Methyl): 81.93; S15(Phospho): 92.12	Q5SW79	Phospho-Methyl
WkyMIVDEGHrmK	K2(Methyl); Y3(Phospho); R11(Methyl); M12(Oxidation)	K2(Methyl): 99.98; Y3(Phospho): 100; R11(Methyl): 87.8	P51532	Phospho-Methyl
WkyMIVDEGHrmK	K2(Methyl); Y3(Phospho); R11(Methyl); M12(Oxidation)	K2(Methyl): 99.99; Y3(Phospho): 100; R11(Methyl): 89.39	P51532	Phospho-Methyl
mADkPDmGEIASFDK	M1(Met-loss); K4(Acetyl); M7(Oxidation)	K4(Acetyl): 100	P63313	Multi-Acetyl
mDDDIAALVVDNGSGmCk	M1(Met-loss+Acetyl); M16(Oxidation); K18(Acetyl)	K18(Acetyl): 100	P60709	Multi-Acetyl
mDDDIAALVVDNGSGmCk	M1(Met-loss+Acetyl); M16(Oxidation); K18(Acetyl)	K18(Acetyl): 100	P60709	Multi-Acetyl
mDDDIAALVVDNGSGmCk	M1(Met-loss+Acetyl); M16(Oxidation); K18(Acetyl)	K18(Acetyl): 100	P60709	Multi-Acetyl
mDDDIAALVVDNGSGmCk	M1(Met-loss+Acetyl); M16(Oxidation); K18(Acetyl)	K18(Acetyl): 100	P60709	Multi-Acetyl
mDDDIAALVVDNGSGmCk	M1(Met-loss+Acetyl); M16(Oxidation); K18(Acetyl)	K18(Acetyl): 100	P60709	Multi-Acetyl
mDDDIAALVVDNGSGmCk	M1(Met-loss+Acetyl); M16(Oxidation); K18(Acetyl)	K18(Acetyl): 100	P60709	Multi-Acetyl
mDDDIAALVVDNGSGmCk	M1(Met-loss+Acetyl); M16(Oxidation); K18(Acetyl)	K18(Acetyl): 100	P60709	Multi-Acetyl
mDDDIAALVVDNGSGmCk	M1(Met-loss+Acetyl); M16(Oxidation); K18(Acetyl)	K18(Acetyl): 100	P60709	Multi-Acetyl
mDDDIAALVVDNGSGmCk	M1(Met-loss+Acetyl); M16(Oxidation); K18(Acetyl)	K18(Acetyl): 100	P60709	Multi-Acetyl
mEEEIAALVIDNGSGmCk	M1(Met-loss+Acetyl); M16(Oxidation); K18(Acetyl)	K18(Acetyl): 100	P63261	Multi-Acetyl
mEEEIAALVIDNGSGmCk	M1(Met-loss+Acetyl); M16(Oxidation); K18(Acetyl)	K18(Acetyl): 100	P63261	Multi-Acetyl
mEEEIAALVIDNGSGmCk	M1(Met-loss+Acetyl); M16(Oxidation); K18(Acetyl)	K18(Acetyl): 100	P63261	Multi-Acetyl
mEEEIAALVIDNGSGmCk	M1(Met-loss+Acetyl); M16(Oxidation); K18(Acetyl)	K18(Acetyl): 100	P63261	Multi-Acetyl
mEEEIAALVIDNGSGmCk	M1(Met-loss+Acetyl); M16(Oxidation); K18(Acetyl)	K18(Acetyl): 100	P63261	Multi-Acetyl
mEEEIAALVIDNGSGmCk	M1(Met-loss+Acetyl); M16(Oxidation); K18(Acetyl)	K18(Acetyl): 100	P63261	Multi-Acetyl
mEEEIAALVIDNGSGmCk	M1(Met-loss+Acetyl); M16(Oxidation); K18(Acetyl)	K18(Acetyl): 100	P63261	Multi-Acetyl
mEEEIAALVIDNGSGmCk	M1(Met-loss+Acetyl); M16(Oxidation); K18(Acetyl)	K18(Acetyl): 100	P63261	Multi-Acetyl
mEEEIAALVIDNGSGmCk	M1(Met-loss+Acetyl); M16(Oxidation); K18(Acetyl)	K18(Acetyl): 100	P63261	Multi-Acetyl
mEEEIAALVIDNGSGmCk	M1(Met-loss+Acetyl); M16(Oxidation); K18(Acetyl)	K18(Acetyl): 100	P63261	Multi-Acetyl
mEEEIAALVIDNGSGmCk	M1(Met-loss+Acetyl); M16(Oxidation); K18(Acetyl)	K18(Acetyl): 100	P63261	Multi-Acetyl
mEEEIAALVIDNGSGmCk	M1(Met-loss+Acetyl); M16(Oxidation); K18(Acetyl)	K18(Acetyl): 100	P63261	Multi-Acetyl
mEEEIAALVIDNGSGmCk	M1(Met-loss+Acetyl); M16(Oxidation); K18(Acetyl)	K18(Acetyl): 100	P63261	Multi-Acetyl
mEEEIAALVIDNGSGmCk	M1(Met-loss+Acetyl); M16(Oxidation); K18(Acetyl)	K18(Acetyl): 100	P63261	Multi-Acetyl
mEEEIAALVIDNGSGmCk	M1(Met-loss+Acetyl); M16(Oxidation); K18(Acetyl)	K18(Acetyl): 100	P63261	Multi-Acetyl
mEEEIAALVIDNGSGmCk	M1(Met-loss+Acetyl); M16(Oxidation); K18(Acetyl)	K18(Acetyl): 100	P63261	Multi-Acetyl
mEEEIAALVIDNGSGmCk	M1(Met-loss+Acetyl); M16(Oxidation); K18(Acetyl)	K18(Acetyl): 100	P63261	Multi-Acetyl
mEEEIAALVIDNGSGmCk	M1(Met-loss+Acetyl); M16(Oxidation); K18(Acetyl)	K18(Acetyl): 100	P63261	Multi-Acetyl
mEEEIAALVIDNGSGmCk	M1(Met-loss+Acetyl); M16(Oxidation); K18(Acetyl)	K18(Acetyl): 100	P63261	Multi-Acetyl
mEEEIAALVIDNGSGmCk	M1(Met-loss+Acetyl); M16(Oxidation); K18(Acetyl)	K18(Acetyl): 100	P63261	Multi-Acetyl
mEEEIAALVIDNGSGmCk	M1(Met-loss+Acetyl); M16(Oxidation); K18(Acetyl)	K18(Acetyl): 100	P63261	Multi-Acetyl
mEEEIAALVIDNGSGmCk	M1(Met-loss+Acetyl); M16(Oxidation); K18(Acetyl)	K18(Acetyl): 100	P63261	Multi-Acetyl
mEEEIAALVIDNGSGmCk	M1(Met-loss+Acetyl); M16(Oxidation); K18(Acetyl)	K18(Acetyl): 100	P63261	Multi-Acetyl
mEEEIAALVIDNGSGmCk	M1(Met-loss+Acetyl); M16(Oxidation); K18(Acetyl)	K18(Acetyl): 100	P63261	Multi-Acetyl
mEEEIAALVIDNGSGmCk	M1(Met-loss+Acetyl); M16(Oxidation); K18(Acetyl)	K18(Acetyl): 100	P63261	Multi-Acetyl
PDAPSRCTWQLGrPASESPHHHTAPAk	R13(Acetyl); K27(Acetyl)	K27(Acetyl): 100	P0DN79	Multi-Acetyl
PLVKPGGWrEkEK	R9(Acetyl); K11(Acetyl)	K11(Acetyl): 91.28	Q14152	Multi-Acetyl
PLVKPGGWrEkEK	R9(Acetyl); K11(Acetyl)	K11(Acetyl): 98.24	Q14152	Multi-Acetyl
PLVKPGGWrEkEK	R9(Acetyl); K11(Acetyl)	K11(Acetyl): 88.89	Q14152	Multi-Acetyl
PSGPTPASGQLSSGDkASGTAk	K16(Acetyl); K22(Acetyl)	K16(Acetyl): 100; K22(Acetyl): 100	P35658	Multi-Acetyl
PSGPTPASGQLSSGDkASGTAk	K16(Acetyl); K22(Acetyl)	K16(Acetyl): 100; K22(Acetyl): 100	P35658	Multi-Acetyl
rESLTSFGNGPLSAGGPGkPGGGGGGSGSSSmSR	R1(Acetyl); K19(Acetyl); M32(Oxidation)	K19(Acetyl): 100	Q14643	Multi-Acetyl
rESLTSFGNGPLSAGGPGkPGGGGGGSGSSSmSR	R1(Acetyl); K19(Acetyl); M32(Oxidation)	K19(Acetyl): 100	Q14643	Multi-Acetyl
VGEGPGVcWLAPEQTAGkk	C8(Carbamidomethyl); K18(Acetyl); K19(Acetyl)	K18(Acetyl): 100; K19(Acetyl): 100	Q9H4A4	Multi-Acetyl
VGEGPGVcWLAPEQTAGkk	C8(Carbamidomethyl); K18(Acetyl); K19(Acetyl)	K18(Acetyl): 100; K19(Acetyl): 100	Q9H4A4	Multi-Acetyl
DGIGDACDDDDDNDkIPDDrDNcPFHYNPAQYDYDRDDVGDR	K15(Acetyl); R20(Methyl); C23(Carbamidomethyl)	K15(Acetyl): 100; R20(Methyl): 99.99	P07996	Acetyl-Methyl
DGIGDACDDDDDNDkIPDDrDNcPFHYNPAQYDYDRDDVGDR	K15(Acetyl); R20(Methyl); C23(Carbamidomethyl)	K15(Acetyl): 100; R20(Methyl): 99.92	P07996	Acetyl-Methyl
DGIGDACDDDDDNDkIPDDrDNcPFHYNPAQYDYDRDDVGDR	K15(Acetyl); R20(Methyl); C23(Carbamidomethyl)	K15(Acetyl): 100; R20(Methyl): 99.97	P07996	Acetyl-Methyl
DGIGDACDDDDDNDkIPDDrDNcPFHYNPAQYDYDRDDVGDR	K15(Acetyl); R20(Methyl); C23(Carbamidomethyl)	K15(Acetyl): 100; R20(Methyl): 99.93	P07996	Acetyl-Methyl
kEADGEQDEEEkDDGEAKEISTPTHWSk	K1(Acetyl); K12(Acetyl); K28(Methyl)	K1(Acetyl): 99.96; K12(Acetyl): 97.78; K28(Methyl): 97.76	Q8IX12	Acetyl-Methyl
kEADGEQDEEEkDDGEAKEISTPTHWSk	K1(Acetyl); K12(Methyl); K28(Acetyl)	K1(Acetyl): 97.42; K12(Methyl): 92.65; K18(Acetyl): 88.36	Q8IX12	Acetyl-Methyl
mAAAAAAAAAAGAAGGrGSGPGr	M1(Met-loss+Acetyl); R17(Methyl); R23(Methyl)	R17(Methyl): 100; R23(Methyl): 100	Q86U42	Acetyl-Methyl
mAAAAAAAAAAGAAGGrGSGPGr	M1(Met-loss+Acetyl); R17(Methyl); R23(Methyl)	R17(Methyl): 100; R23(Methyl): 100	Q86U42	Acetyl-Methyl
mAAAAAAAAAAGAAGGrGSGPGr	M1(Met-loss+Acetyl); R17(Methyl); R23(Methyl)	R17(Methyl): 100; R23(Methyl): 100	Q86U42	Acetyl-Methyl
mAAAAAAAAAAGAAGGrGSGPGr	M1(Met-loss+Acetyl); R17(Methyl); R23(Methyl)	R17(Methyl): 100; R23(Methyl): 100	Q86U42	Acetyl-Methyl
mAAAAAAAAAAGAAGGrGSGPGR	M1(Met-loss+Acetyl); R17(Methyl)	R17(Methyl): 98.25	Q86U42	Acetyl-Methyl
mAAAAAAAAAAGAAGGrGSGPGR	M1(Met-loss+Acetyl); R17(Methyl)	R17(Methyl): 89.48	Q86U42	Acetyl-Methyl
mAAAAAAAAAAGAAGGrGSGPGR	M1(Met-loss+Acetyl); R17(Methyl)	R17(Methyl): 99.71	Q86U42	Acetyl-Methyl
mAAAAAAAAAAGAAGGrGSGPGR	M1(Met-loss+Acetyl); R17(Methyl)	R17(Methyl): 85.84	Q86U42	Acetyl-Methyl
mAAAAAAAAAAGAAGGrGSGPGR	M1(Met-loss+Acetyl); R17(Methyl)	R23(Methyl): 99.88	Q86U42	Acetyl-Methyl
mAAAAAAAAAAGAAGGrGSGPGR	M1(Met-loss+Acetyl); R17(Methyl)	R17(Methyl): 89.02	Q86U42	Acetyl-Methyl
mAAAAAAAAAAGAAGGrGSGPGR	M1(Met-loss+Acetyl); R17(Methyl)	R17(Methyl): 99.97	Q86U42	Acetyl-Methyl
mAAAAAAAAAAGAAGGrGSGPGR	M1(Met-loss+Acetyl); R17(Methyl)	R17(Methyl): 99.92	Q86U42	Acetyl-Methyl
QGPGPGGPkGGKmPGGPkPGGGPGLSTPGGHPK	K9(Methyl); M13(Oxidation); K18(Acetyl)	K9(Methyl): 93.93; K33(Acetyl): 94.38	P23246	Acetyl-Methyl
rFRDQIrLR	R1(Acetyl); R7(Methyl)	R7(Methyl): 85.98	P98160	Acetyl-Methyl
rIEEMEDELQkTEr	R1(Methyl); K11(Acetyl); R14(Methyl)	R1(Methyl): 100; K11(Acetyl): 100; R14(Methyl): 100	Q5JRA6	Acetyl-Methyl
rIEEMEDELQkTEr	R1(Methyl); K11(Methyl); R14(Acetyl)	R1(Methyl): 100; K11(Methyl): 99.99	Q5JRA6	Acetyl-Methyl
SDTATGGESAGHATSSQEPSGCSDQrPAEDLNIr	R26(Methyl); R34(Acetyl)	R26(Methyl): 83.57	Q92575	Acetyl-Methyl
TETVEEPMEEEEAAkEEkEESDDEAAVEEEEEEK	K15(Acetyl); K18(Methyl)	K15(Acetyl): 76.65; K18(Methyl): 76.51	P14625	Acetyl-Methyl
VPLAGAAGGPGIGrAAGrGIPAGVPMPQAPAGLAGPVR	R14(Methyl); R18(Acetyl)	R14(Methyl): 99.04	P14678	Acetyl-Methyl
VPLAGAAGGPGIGrAAGrGIPAGVPMPQAPAGLAGPVR	R14(Acetyl); R18(Methyl)	R14(Methyl): 85.56	P14678	Acetyl-Methyl
VPLAGAAGGPGIGrAAGrGIPAGVPMPQAPAGLAGPVR	R14(Acetyl); R18(Methyl)	R14(Methyl): 81.27	P14678	Acetyl-Methyl
VPLAGAAGGPGIGrAAGrGIPAGVPMPQAPAGLAGPVR	R14(Acetyl); R18(Methyl)	R14(Methyl): 89.66	P14678	Acetyl-Methyl
VPLAGAAGGPGIGrAAGrGIPAGVPMPQAPAGLAGPVR	R14(Methyl); R18(Acetyl)	R14(Methyl): 99.87	P14678	Acetyl-Methyl
VPLAGAAGGPGIGrAAGrGIPAGVPMPQAPAGLAGPVR	R14(Methyl); R18(Acetyl)	R18(Methyl): 80.76	P14678	Acetyl-Methyl
AAVAAAAPrAVAPYk	R9(Methyl); K15(Methyl)	R9(Methyl): 100; K15(Methyl): 100	Q13310	Multi-Methyl
AAVAAAAPrAVAPYk	R9(Methyl); K15(Methyl)	R9(Methyl): 100; K15(Methyl): 100	Q13310	Multi-Methyl
AAVAAAAPrAVAPYk	R9(Methyl); K15(Methyl)	R9(Methyl): 100; K15(Methyl): 100	Q13310	Multi-Methyl
AAVAAAAPrAVAPYk	R9(Methyl); K15(Methyl)	R9(Methyl): 100; K15(Methyl): 100	Q13310	Multi-Methyl
AYGQQYWGQPGNrGGYr	R13(Methyl); R17(Methyl)	R13(Methyl): 100; R17(Methyl): 100	Q1KMD3	Multi-Methyl
AYGQQYWGQPGNrGGYr	R13(Methyl); R17(Methyl)	R13(Methyl): 100; R17(Methyl): 100	Q1KMD3	Multi-Methyl
AYGQQYWGQPGNrGGYr	R13(Methyl); R17(Methyl)	R13(Methyl): 100; R17(Methyl): 100	Q1KMD3	Multi-Methyl
AYGQQYWGQPGNrGGYr	R13(Methyl); R17(Methyl)	R13(Methyl): 100; R17(Methyl): 100	Q1KMD3	Multi-Methyl
AYGQQYWGQPGNrGGYr	R13(Methyl); R17(Methyl)	R13(Methyl): 100; R17(Methyl): 100	Q1KMD3	Multi-Methyl
AYGQQYWGQPGNrGGYr	R13(Methyl); R17(Methyl)	R13(Methyl): 100; R17(Methyl): 100	Q1KMD3	Multi-Methyl
AYGQQYWGQPGNrGGYr	R13(Methyl); R17(Methyl)	R13(Methyl): 100; R17(Methyl): 100	Q1KMD3	Multi-Methyl
AYGQQYWGQPGNrGGYr	R13(Methyl); R17(Methyl)	R13(Methyl): 100; R17(Methyl): 100	Q1KMD3	Multi-Methyl
AYGQQYWGQPGNrGGYr	R13(Methyl); R17(Methyl)	R13(Methyl): 100; R17(Methyl): 100	Q1KMD3	Multi-Methyl
AYGQQYWGQPGNrGGYr	R13(Methyl); R17(Methyl)	R13(Methyl): 100; R17(Methyl): 100	Q1KMD3	Multi-Methyl
AYGQQYWGQPGNrGGYr	R13(Methyl); R17(Methyl)	R13(Methyl): 100; R17(Methyl): 100	Q1KMD3	Multi-Methyl
AYGQQYWGQPGNrGGYr	R13(Methyl); R17(Methyl)	R13(Methyl): 100; R17(Methyl): 100	Q1KMD3	Multi-Methyl
AYGQQYWGQPGNrGGYr	R13(Methyl); R17(Methyl)	R13(Methyl): 100; R17(Methyl): 100	Q1KMD3	Multi-Methyl
AYGQQYWGQPGNrGGYr	R13(Methyl); R17(Methyl)	R13(Methyl): 100; R17(Methyl): 100	Q1KMD3	Multi-Methyl
AYGQQYWGQPGNrGGYr	R13(Methyl); R17(Methyl)	R13(Methyl): 100; R17(Methyl): 100	Q1KMD3	Multi-Methyl
AYGQQYWGQPGNrGGYr	R13(Methyl); R17(Methyl)	R13(Methyl): 100; R17(Methyl): 100	Q1KMD3	Multi-Methyl
DEPFGGPPGSGTPSrGGr	R15(Methyl); R18(Methyl)	R15(Methyl): 100; R18(Methyl): 100	Q9C0J8	Multi-Methyl
DEPFGGPPGSGTPSrGGr	R15(Methyl); R18(Methyl)	R15(Methyl): 100; R18(Methyl): 100	Q9C0J8	Multi-Methyl
DEPFGGPPGSGTPSrGGr	R15(Methyl); R18(Methyl)	R15(Methyl): 100; R18(Methyl): 100	Q9C0J8	Multi-Methyl
DEPFGGPPGSGTPSrGGr	R15(Methyl); R18(Methyl)	R15(Methyl): 100; R18(Methyl): 100	Q9C0J8	Multi-Methyl
DEPFGGPPGSGTPSrGGr	R15(Methyl); R18(Methyl)	R15(Methyl): 100; R18(Methyl): 100	Q9C0J8	Multi-Methyl
EIAQDFkTDLr	K7(Methyl); R11(Methyl)	K7(Methyl): 100; R11(Methyl): 100	Q71DI3	Multi-Methyl
EIAQDFkTDLr	K7(Methyl); R11(Methyl)	K7(Methyl): 100; R11(Methyl): 100	Q71DI3	Multi-Methyl
EIAQDFkTDLr	K7(Methyl); R11(Methyl)	K7(Methyl): 100; R11(Methyl): 100	Q71DI3	Multi-Methyl
EIAQDFkTDLr	K7(Methyl); R11(Methyl)	K7(Methyl): 100; R11(Methyl): 100	Q71DI3	Multi-Methyl
EIAQDFkTDLr	K7(Methyl); R11(Methyl)	K7(Methyl): 100; R11(Methyl): 100	Q71DI3	Multi-Methyl
EIAQDFkTDLr	K7(Methyl); R11(Methyl)	K7(Methyl): 100; R11(Methyl): 100	P84243; Q16695; P68431; Q71DI3	Multi-Methyl
EIAQDFkTDLr	K7(Methyl); R11(Methyl)	K7(Methyl): 100; R11(Methyl): 100	P84243; Q16695; P68431; Q71DI3	Multi-Methyl
EIAQDFkTDLr	K7(Methyl); R11(Methyl)	K7(Methyl): 100; R11(Methyl): 100	Q71DI3	Multi-Methyl
EIAQDFkTDLr	K7(Methyl); R11(Methyl)	K7(Methyl): 100; R11(Methyl): 100	Q71DI3	Multi-Methyl
EIAQDFkTDLr	K7(Methyl); R11(Methyl)	K7(Methyl): 100; R11(Methyl): 100	P84243; Q16695; P68431; Q71DI3	Multi-Methyl
EVYQQQQYGSGGrGNr	R13(Methyl); R16(Methyl)	R13(Methyl): 100; R16(Methyl): 100	Q99729	Multi-Methyl
EVYQQQQYGSGGrGNr	R13(Methyl); R16(Methyl)	R13(Methyl): 100; R16(Methyl): 100	Q99729	Multi-Methyl
EVYQQQQYGSGGrGNr	R13(Methyl); R16(Methyl)	R13(Methyl): 100; R16(Methyl): 100	Q99729	Multi-Methyl
EVYQQQQYGSGGrGNr	R13(Methyl); R16(Methyl)	R13(Methyl): 100; R16(Methyl): 100	Q99729	Multi-Methyl
EVYQQQQYGSGGrGNr	R13(Methyl); R16(Methyl)	R13(Methyl): 100; R16(Methyl): 100	Q99729	Multi-Methyl
EVYQQQQYGSGGrGNr	R13(Methyl); R16(Methyl)	R13(Methyl): 100; R16(Methyl): 100	Q99729	Multi-Methyl
EVYQQQQYGSGGrGNr	R13(Methyl); R16(Methyl)	R13(Methyl): 100; R16(Methyl): 100	Q99729	Multi-Methyl
GDrWEDLSrSQVR	R3(Methyl); R9(Methyl)	R3(Methyl): 99.91; R9(Methyl): 87.46	Q9NR50	Multi-Methyl
GGrGrGGSGGGGGGGGGGYNRSSGGYEPRGR	R3(Methyl); R5(Methyl)	R3(Methyl): 96.34; R5(Methyl): 93.07	P35637	Multi-Methyl
GPANGFrGGYDGYrPSFSNTPNSGYTQSQFSAPR	R7(Methyl); R14(Methyl)	R7(Methyl): 100; R14(Methyl): 100	Q14444	Multi-Methyl
GPANGFrGGYDGYrPSFSNTPNSGYTQSQFSAPR	R7(Methyl); R14(Methyl)	R7(Methyl): 100; R14(Methyl): 100	Q14444	Multi-Methyl
GPANGFrGGYDGYrPSFSNTPNSGYTQSQFSAPR	R7(Methyl); R14(Methyl)	R7(Methyl): 100; R14(Methyl): 100	Q14444	Multi-Methyl
GPANGFrGGYDGYrPSFSNTPNSGYTQSQFSAPR	R7(Methyl); R14(Methyl)	R7(Methyl): 100; R14(Methyl): 100	Q14444	Multi-Methyl
GPFPLQVVSVGGPArGr	R15(Methyl); R17(Methyl)	R15(Methyl): 100; R17(Methyl): 100	Q9NZB2	Multi-Methyl
GPFPLQVVSVGGPArGr	R15(Methyl); R17(Methyl)	R15(Methyl): 100; R17(Methyl): 100	Q9NZB2	Multi-Methyl
GPFPLQVVSVGGPArGr	R15(Methyl); R17(Methyl)	R15(Methyl): 100; R17(Methyl): 100	Q9NZB2	Multi-Methyl
GPFPLQVVSVGGPArGr	R15(Methyl); R17(Methyl)	R15(Methyl): 100; R17(Methyl): 100	Q9NZB2	Multi-Methyl
GPFPLQVVSVGGPArGr	R15(Methyl); R17(Methyl)	R15(Methyl): 100; R17(Methyl): 100	Q9NZB2	Multi-Methyl
GPFPLQVVSVGGPArGr	R15(Methyl); R17(Methyl)	R15(Methyl): 100; R17(Methyl): 100	Q9NZB2	Multi-Methyl
GPFPLQVVSVGGPArGr	R15(Methyl); R17(Methyl)	R15(Methyl): 100; R17(Methyl): 100	Q9NZB2	Multi-Methyl
GPFPLQVVSVGGPArGr	R15(Methyl); R17(Methyl)	R15(Methyl): 100; R17(Methyl): 100	Q9NZB2	Multi-Methyl
GPFPLQVVSVGGPArGr	R15(Methyl); R17(Methyl)	R15(Methyl): 100; R17(Methyl): 100	Q9NZB2	Multi-Methyl
GPFPLQVVSVGGPArGr	R15(Methyl); R17(Methyl)	R15(Methyl): 100; R17(Methyl): 100	Q9NZB2	Multi-Methyl
GPMTGSSGGDrGGFk	R11(Methyl); K15(Methyl)	R11(Methyl): 100; K15(Methyl): 100	Q92804	Multi-Methyl
GPMTGSSGGDrGGFk	R11(Methyl); K15(Methyl)	R11(Methyl): 100; K15(Methyl): 100	Q92804	Multi-Methyl
GPMTGSSGGDrGGFk	R11(Methyl); K15(Methyl)	R11(Methyl): 100; K15(Methyl): 100	Q92804	Multi-Methyl
kTGSPGGPGVSGGSPAGGAGGGSSGLPPSTk	K1(Methyl); K31(Methyl)	K1(Methyl): 100; K31(Methyl): 100	Q9Y6G9	Multi-Methyl
kTGSPGGPGVSGGSPAGGAGGGSSGLPPSTk	K1(Methyl); K31(Methyl)	K1(Methyl): 100; K31(Methyl): 100	Q9Y6G9	Multi-Methyl
mAAAAAAAAAAGAAGGrGSGPGr	M1(Met-loss+Acetyl); R17(Methyl); R23(Methyl)	R17(Methyl): 100; R23(Methyl): 100	Q86U42	Multi-Methyl
mAAAAAAAAAAGAAGGrGSGPGr	M1(Met-loss+Acetyl); R17(Methyl); R23(Methyl)	R17(Methyl): 100; R23(Methyl): 100	Q86U42	Multi-Methyl
mAAAAAAAAAAGAAGGrGSGPGr	M1(Met-loss+Acetyl); R17(Methyl); R23(Methyl)	R17(Methyl): 100; R23(Methyl): 100	Q86U42	Multi-Methyl
mAAAAAAAAAAGAAGGrGSGPGr	M1(Met-loss+Acetyl); R17(Methyl); R23(Methyl)	R17(Methyl): 100; R23(Methyl): 100	Q86U42	Multi-Methyl
MDSTEPAYSEkr	K11(Methyl); R12(Methyl)	K11(Methyl): 100; R12(Methyl): 100	Q05639	Multi-Methyl
MDSTEPAYSEkr	K11(Methyl); R12(Methyl)	K11(Methyl): 100; R12(Methyl): 100	Q05639	Multi-Methyl
MDSTEPAYSEkr	K11(Methyl); R12(Methyl)	K11(Methyl): 100; R12(Methyl): 100	Q05639	Multi-Methyl
mDSTEPPYSQkr	M1(Oxidation); K11(Methyl); R12(Methyl)	K11(Methyl): 100; R12(Methyl): 100	P68104	Multi-Methyl
mDSTEPPYSQkr	M1(Oxidation); K11(Methyl); R12(Methyl)	K11(Methyl): 100; R12(Methyl): 100	P68104	Multi-Methyl
mDSTEPPYSQkr	M1(Oxidation); K11(Methyl); R12(Methyl)	K11(Methyl): 100; R12(Methyl): 100	P68104; Q5VTE0	Multi-Methyl
mDSTEPPYSQkr	M1(Oxidation); K11(Methyl); R12(Methyl)	K11(Methyl): 100; R12(Methyl): 100	P68104	Multi-Methyl
mDSTEPPYSQkr	M1(Oxidation); K11(Methyl); R12(Methyl)	K11(Methyl): 100; R12(Methyl): 100	P68104	Multi-Methyl
mDSTEPPYSQkr	M1(Oxidation); K11(Methyl); R12(Methyl)	K11(Methyl): 100; R12(Methyl): 100	P68104	Multi-Methyl
mDSTEPPYSQkr	M1(Oxidation); K11(Methyl); R12(Methyl)	K11(Methyl): 100; R12(Methyl): 100	P68104	Multi-Methyl
mDSTEPPYSQkr	M1(Oxidation); K11(Methyl); R12(Methyl)	K11(Methyl): 100; R12(Methyl): 100	P68104	Multi-Methyl
mDSTEPPYSQkr	M1(Oxidation); K11(Methyl); R12(Methyl)	K11(Methyl): 100; R12(Methyl): 100	P68104; Q5VTE0	Multi-Methyl
mDSTEPPYSQkr	M1(Oxidation); K11(Methyl); R12(Methyl)	K11(Methyl): 100; R12(Methyl): 100	P68104; Q5VTE0	Multi-Methyl
mDSTEPPYSQkr	M1(Oxidation); K11(Methyl); R12(Methyl)	K11(Methyl): 100; R12(Methyl): 100	P68104; Q5VTE0	Multi-Methyl
mDSTEPPYSQkr	M1(Oxidation); K11(Methyl); R12(Methyl)	K11(Methyl): 100; R12(Methyl): 100	P68104; Q5VTE0	Multi-Methyl
mDSTEPPYSQkr	M1(Oxidation); K11(Methyl); R12(Methyl)	K11(Methyl): 100; R12(Methyl): 100	P68104; Q5VTE0	Multi-Methyl
mDSTEPPYSQkr	M1(Oxidation); K11(Methyl); R12(Methyl)	K11(Methyl): 100; R12(Methyl): 100	P68104; Q5VTE0	Multi-Methyl
mDSTEPPYSQkr	M1(Oxidation); K11(Methyl); R12(Methyl)	K11(Methyl): 100; R12(Methyl): 100	P68104; Q5VTE0	Multi-Methyl
mDSTEPPYSQkr	M1(Oxidation); K11(Methyl); R12(Methyl)	K11(Methyl): 100; R12(Methyl): 100	P68104; Q5VTE0	Multi-Methyl
mDSTEPPYSQkr	M1(Oxidation); K11(Methyl); R12(Methyl)	K11(Methyl): 100; R12(Methyl): 100	P68104; Q5VTE0	Multi-Methyl
mDSTEPPYSQkr	M1(Oxidation); K11(Methyl); R12(Methyl)	K11(Methyl): 100; R12(Methyl): 100	P68104; Q5VTE0	Multi-Methyl
mDSTEPPYSQkr	M1(Oxidation); K11(Methyl); R12(Methyl)	K11(Methyl): 100; R12(Methyl): 100	P68104; Q5VTE0	Multi-Methyl
mDSTEPPYSQkr	M1(Oxidation); K11(Methyl); R12(Methyl)	K11(Methyl): 100; R12(Methyl): 100	P68104; Q5VTE0	Multi-Methyl
mDSTEPPYSQkr	M1(Oxidation); K11(Methyl); R12(Methyl)	K11(Methyl): 100; R12(Methyl): 100	P68104; Q5VTE0	Multi-Methyl
mDSTEPPYSQkr	M1(Oxidation); K11(Methyl); R12(Methyl)	K11(Methyl): 100; R12(Methyl): 100	P68104; Q5VTE0	Multi-Methyl
mDSTEPPYSQkr	M1(Oxidation); K11(Methyl); R12(Methyl)	K11(Methyl): 100; R12(Methyl): 100	P68104; Q5VTE0	Multi-Methyl
mDSTEPPYSQkr	M1(Oxidation); K11(Methyl); R12(Methyl)	K11(Methyl): 100; R12(Methyl): 100	P68104; Q5VTE0	Multi-Methyl
mDSTEPPYSQkr	M1(Oxidation); K11(Methyl); R12(Methyl)	K11(Methyl): 100; R12(Methyl): 100	P68104; Q5VTE0	Multi-Methyl
mDSTEPPYSQkr	M1(Oxidation); K11(Methyl); R12(Methyl)	K11(Methyl): 100; R12(Methyl): 100	P68104; Q5VTE0	Multi-Methyl
mDSTEPPYSQkr	M1(Oxidation); K11(Methyl); R12(Methyl)	K11(Methyl): 100; R12(Methyl): 100	P68104; Q5VTE0	Multi-Methyl
mDSTEPPYSQkr	M1(Oxidation); K11(Methyl); R12(Methyl)	K11(Methyl): 100; R12(Methyl): 100	P68104; Q5VTE0	Multi-Methyl
mDSTEPPYSQkr	M1(Oxidation); K11(Methyl); R12(Methyl)	K11(Methyl): 100; R12(Methyl): 100	Q5VTE0	Multi-Methyl
mDSTEPPYSQkr	M1(Oxidation); K11(Methyl); R12(Methyl)	K11(Methyl): 100; R12(Methyl): 100	Q5VTE0	Multi-Methyl
mDSTEPPYSQkr	M1(Oxidation); K11(Methyl); R12(Methyl)	K11(Methyl): 100; R12(Methyl): 100	Q5VTE0	Multi-Methyl
mDSTEPPYSQkr	M1(Oxidation); K11(Methyl); R12(Methyl)	K11(Methyl): 100; R12(Methyl): 100	Q5VTE0	Multi-Methyl
mDSTEPPYSQkr	M1(Oxidation); K11(Methyl); R12(Methyl)	K11(Methyl): 100; R12(Methyl): 100	P68104; Q5VTE0	Multi-Methyl
mDSTEPPYSQkr	M1(Oxidation); K11(Methyl); R12(Methyl)	K11(Methyl): 100; R12(Methyl): 100	P68104; Q5VTE0	Multi-Methyl
mDSTEPPYSQkr	M1(Oxidation); K11(Methyl); R12(Methyl)	K11(Methyl): 100; R12(Methyl): 100	P68104; Q5VTE0	Multi-Methyl
mDSTEPPYSQkr	M1(Oxidation); K11(Methyl); R12(Methyl)	K11(Methyl): 100; R12(Methyl): 100	P68104; Q5VTE0	Multi-Methyl
mDSTEPPYSQkr	M1(Oxidation); K11(Methyl); R12(Methyl)	K11(Methyl): 100; R12(Methyl): 100	P68104; Q5VTE0	Multi-Methyl
mDSTEPPYSQkr	M1(Oxidation); K11(Methyl); R12(Methyl)	K11(Methyl): 100; R12(Methyl): 100	P68104; Q5VTE0	Multi-Methyl
mDSTEPPYSQkr	M1(Oxidation); K11(Methyl); R12(Methyl)	K11(Methyl): 100; R12(Methyl): 100	P68104; Q5VTE0	Multi-Methyl
mDSTEPPYSQkr	M1(Oxidation); K11(Methyl); R12(Methyl)	K11(Methyl): 100; R12(Methyl): 100	P68104; Q5VTE0	Multi-Methyl
mDSTEPPYSQkr	M1(Oxidation); K11(Methyl); R12(Methyl)	K11(Methyl): 100; R12(Methyl): 100	P68104; Q5VTE0	Multi-Methyl
mDSTEPPYSQkr	M1(Oxidation); K11(Methyl); R12(Methyl)	K11(Methyl): 100; R12(Methyl): 100	P68104; Q5VTE0	Multi-Methyl
mDSTEPPYSQkr	M1(Oxidation); K11(Methyl); R12(Methyl)	K11(Methyl): 100; R12(Methyl): 100	P68104; Q5VTE0	Multi-Methyl
mDSTEPPYSQkr	M1(Oxidation); K11(Methyl); R12(Methyl)	K11(Methyl): 100; R12(Methyl): 100	P68104; Q5VTE0	Multi-Methyl
mDSTEPPYSQkr	M1(Oxidation); K11(Methyl); R12(Methyl)	K11(Methyl): 100; R12(Methyl): 100	P68104	Multi-Methyl
mDSTEPPYSQkr	M1(Oxidation); K11(Methyl); R12(Methyl)	K11(Methyl): 100; R12(Methyl): 100	P68104; Q5VTE0	Multi-Methyl
mDSTEPPYSQkr	M1(Oxidation); K11(Methyl); R12(Methyl)	K11(Methyl): 100; R12(Methyl): 100	P68104	Multi-Methyl
mDSTEPPYSQkr	M1(Oxidation); K11(Methyl); R12(Methyl)	K11(Methyl): 100; R12(Methyl): 100	P68104	Multi-Methyl
mDSTEPPYSQkr	M1(Oxidation); K11(Methyl); R12(Methyl)	K11(Methyl): 100; R12(Methyl): 100	P68104	Multi-Methyl
mDSTEPPYSQkr	M1(Oxidation); K11(Methyl); R12(Methyl)	K11(Methyl): 100; R12(Methyl): 100	P68104	Multi-Methyl
mDSTEPPYSQkr	M1(Oxidation); K11(Methyl); R12(Methyl)	K11(Methyl): 100; R12(Methyl): 100	P68104	Multi-Methyl
mDSTEPPYSQkr	M1(Oxidation); K11(Methyl); R12(Methyl)	K11(Methyl): 100; R12(Methyl): 100	P68104	Multi-Methyl
mDSTEPPYSQkr	M1(Oxidation); K11(Methyl); R12(Methyl)	K11(Methyl): 100; R12(Methyl): 100	P68104	Multi-Methyl
mDSTEPPYSQkr	M1(Oxidation); K11(Methyl); R12(Methyl)	K11(Methyl): 100; R12(Methyl): 100	P68104; Q5VTE0	Multi-Methyl
mDSTEPPYSQkr	M1(Oxidation); K11(Methyl); R12(Methyl)	K11(Methyl): 100; R12(Methyl): 100	P68104	Multi-Methyl
mDSTEPPYSQkr	M1(Oxidation); K11(Methyl); R12(Methyl)	K11(Methyl): 100; R12(Methyl): 100	P68104	Multi-Methyl
mDSTEPPYSQkr	M1(Oxidation); K11(Methyl); R12(Methyl)	K11(Methyl): 100; R12(Methyl): 100	P68104	Multi-Methyl
mDSTEPPYSQkr	M1(Oxidation); K11(Methyl); R12(Methyl)	K11(Methyl): 100; R12(Methyl): 100	P68104	Multi-Methyl
mDSTEPPYSQkr	M1(Oxidation); K11(Methyl); R12(Methyl)	K11(Methyl): 100; R12(Methyl): 100	P68104	Multi-Methyl
mDSTEPPYSQkr	M1(Oxidation); K11(Methyl); R12(Methyl)	K11(Methyl): 100; R12(Methyl): 100	P68104	Multi-Methyl
mDSTEPPYSQkr	M1(Oxidation); K11(Methyl); R12(Methyl)	K11(Methyl): 100; R12(Methyl): 100	P68104	Multi-Methyl
mDSTEPPYSQkr	M1(Oxidation); K11(Methyl); R12(Methyl)	K11(Methyl): 100; R12(Methyl): 100	P68104	Multi-Methyl
mDSTEPPYSQkr	M1(Oxidation); K11(Methyl); R12(Methyl)	K11(Methyl): 100; R12(Methyl): 100	P68104	Multi-Methyl
mDSTEPPYSQkr	M1(Oxidation); K11(Methyl); R12(Methyl)	K11(Methyl): 100; R12(Methyl): 100	P68104	Multi-Methyl
mDSTEPPYSQkr	M1(Oxidation); K11(Methyl); R12(Methyl)	K11(Methyl): 100; R12(Methyl): 100	P68104	Multi-Methyl
mDSTEPPYSQkr	M1(Oxidation); K11(Methyl); R12(Methyl)	K11(Methyl): 100; R12(Methyl): 100	P68104	Multi-Methyl
mDSTEPPYSQkr	M1(Oxidation); K11(Methyl); R12(Methyl)	K11(Methyl): 100; R12(Methyl): 100	P68104	Multi-Methyl
mDSTEPPYSQkr	M1(Oxidation); K11(Methyl); R12(Methyl)	K11(Methyl): 100; R12(Methyl): 100	P68104	Multi-Methyl
mDSTEPPYSQkr	M1(Oxidation); K11(Methyl); R12(Methyl)	K11(Methyl): 100; R12(Methyl): 100	P68104	Multi-Methyl
mDSTEPPYSQkr	M1(Oxidation); K11(Methyl); R12(Methyl)	K11(Methyl): 100; R12(Methyl): 100	P68104	Multi-Methyl
mDSTEPPYSQkr	M1(Oxidation); K11(Methyl); R12(Methyl)	K11(Methyl): 100; R12(Methyl): 100	P68104	Multi-Methyl
mDSTEPPYSQkr	M1(Oxidation); K11(Methyl); R12(Methyl)	K11(Methyl): 100; R12(Methyl): 100	P68104	Multi-Methyl
mDSTEPPYSQkr	M1(Oxidation); K11(Methyl); R12(Methyl)	K11(Methyl): 100; R12(Methyl): 100	P68104	Multi-Methyl
mDSTEPPYSQkr	M1(Oxidation); K11(Methyl); R12(Methyl)	K11(Methyl): 100; R12(Methyl): 100	P68104	Multi-Methyl
mDSTEPPYSQkr	M1(Oxidation); K11(Methyl); R12(Methyl)	K11(Methyl): 100; R12(Methyl): 100	P68104	Multi-Methyl
mDSTEPPYSQkr	M1(Oxidation); K11(Methyl); R12(Methyl)	K11(Methyl): 100; R12(Methyl): 100	P68104	Multi-Methyl
mDSTEPPYSQkr	M1(Oxidation); K11(Methyl); R12(Methyl)	K11(Methyl): 100; R12(Methyl): 100	P68104	Multi-Methyl
mDSTEPPYSQkr	M1(Oxidation); K11(Methyl); R12(Methyl)	K11(Methyl): 100; R12(Methyl): 100	P68104	Multi-Methyl
mDSTEPPYSQkr	M1(Oxidation); K11(Methyl); R12(Methyl)	K11(Methyl): 100; R12(Methyl): 100	P68104	Multi-Methyl
mDSTEPPYSQkr	M1(Oxidation); K11(Methyl); R12(Methyl)	K11(Methyl): 100; R12(Methyl): 100	P68104	Multi-Methyl
mDSTEPPYSQkr	M1(Oxidation); K11(Methyl); R12(Methyl)	K11(Methyl): 100; R12(Methyl): 100	P68104	Multi-Methyl
mDSTEPPYSQkr	M1(Oxidation); K11(Methyl); R12(Methyl)	K11(Methyl): 100; R12(Methyl): 100	P68104	Multi-Methyl
mDSTEPPYSQkr	M1(Oxidation); K11(Methyl); R12(Methyl)	K11(Methyl): 100; R12(Methyl): 100	P68104	Multi-Methyl
mDSTEPPYSQkr	M1(Oxidation); K11(Methyl); R12(Methyl)	K11(Methyl): 100; R12(Methyl): 100	P68104	Multi-Methyl
mDSTEPPYSQkr	M1(Oxidation); K11(Methyl); R12(Methyl)	K11(Methyl): 100; R12(Methyl): 100	P68104	Multi-Methyl
mDSTEPPYSQkr	M1(Oxidation); K11(Methyl); R12(Methyl)	K11(Methyl): 100; R12(Methyl): 100	P68104; Q5VTE0	Multi-Methyl
mDSTEPPYSQkr	M1(Oxidation); K11(Methyl); R12(Methyl)	K11(Methyl): 100; R12(Methyl): 100	P68104	Multi-Methyl
MDSTEPPYSQkr	K11(Methyl); R12(Methyl)	K11(Methyl): 100; R12(Methyl): 100	P68104	Multi-Methyl
MDSTEPPYSQkr	K11(Methyl); R12(Methyl)	K11(Methyl): 100; R12(Methyl): 100	P68104; Q5VTE0	Multi-Methyl
MDSTEPPYSQkr	K11(Methyl); R12(Methyl)	K11(Methyl): 100; R12(Methyl): 100	P68104	Multi-Methyl
MDSTEPPYSQkr	K11(Methyl); R12(Methyl)	K11(Methyl): 100; R12(Methyl): 100	P68104	Multi-Methyl
MDSTEPPYSQkr	K11(Methyl); R12(Methyl)	K11(Methyl): 100; R12(Methyl): 100	P68104	Multi-Methyl
MDSTEPPYSQkr	K11(Methyl); R12(Methyl)	K11(Methyl): 100; R12(Methyl): 100	P68104; Q5VTE0	Multi-Methyl
MDSTEPPYSQkr	K11(Methyl); R12(Methyl)	K11(Methyl): 100; R12(Methyl): 100	P68104	Multi-Methyl
MDSTEPPYSQkr	K11(Methyl); R12(Methyl)	K11(Methyl): 100; R12(Methyl): 100	P68104	Multi-Methyl
MDSTEPPYSQkr	K11(Methyl); R12(Methyl)	K11(Methyl): 100; R12(Methyl): 100	P68104; Q5VTE0	Multi-Methyl
MDSTEPPYSQkr	K11(Methyl); R12(Methyl)	K11(Methyl): 100; R12(Methyl): 100	P68104	Multi-Methyl
MDSTEPPYSQkr	K11(Methyl); R12(Methyl)	K11(Methyl): 100; R12(Methyl): 100	P68104	Multi-Methyl
MDSTEPPYSQkr	K11(Methyl); R12(Methyl)	K11(Methyl): 100; R12(Methyl): 100	P68104; Q5VTE0	Multi-Methyl
MDSTEPPYSQkr	K11(Methyl); R12(Methyl)	K11(Methyl): 100; R12(Methyl): 100	P68104; Q5VTE0	Multi-Methyl
MDSTEPPYSQkr	K11(Methyl); R12(Methyl)	K11(Methyl): 100; R12(Methyl): 100	P68104; Q5VTE0	Multi-Methyl
MDSTEPPYSQkr	K11(Methyl); R12(Methyl)	K11(Methyl): 100; R12(Methyl): 100	P68104; Q5VTE0	Multi-Methyl
MDSTEPPYSQkr	K11(Methyl); R12(Methyl)	K11(Methyl): 100; R12(Methyl): 100	P68104; Q5VTE0	Multi-Methyl
MDSTEPPYSQkr	K11(Methyl); R12(Methyl)	K11(Methyl): 100; R12(Methyl): 100	P68104	Multi-Methyl
MDSTEPPYSQkr	K11(Methyl); R12(Methyl)	K11(Methyl): 100; R12(Methyl): 100	P68104	Multi-Methyl
MDSTEPPYSQkr	K11(Methyl); R12(Methyl)	K11(Methyl): 100; R12(Methyl): 100	P68104; Q5VTE0	Multi-Methyl
MDSTEPPYSQkr	K11(Methyl); R12(Methyl)	K11(Methyl): 100; R12(Methyl): 100	P68104; Q5VTE0	Multi-Methyl
MDSTEPPYSQkr	K11(Methyl); R12(Methyl)	K11(Methyl): 100; R12(Methyl): 100	P68104; Q5VTE0	Multi-Methyl
MDSTEPPYSQkr	K11(Methyl); R12(Methyl)	K11(Methyl): 100; R12(Methyl): 100	P68104; Q5VTE0	Multi-Methyl
MDSTEPPYSQkr	K11(Methyl); R12(Methyl)	K11(Methyl): 100; R12(Methyl): 100	P68104; Q5VTE0	Multi-Methyl
MDSTEPPYSQkr	K11(Methyl); R12(Methyl)	K11(Methyl): 100; R12(Methyl): 100	P68104; Q5VTE0	Multi-Methyl
MDSTEPPYSQkr	K11(Methyl); R12(Methyl)	K11(Methyl): 100; R12(Methyl): 100	P68104; Q5VTE0	Multi-Methyl
MDSTEPPYSQkr	K11(Methyl); R12(Methyl)	K11(Methyl): 100; R12(Methyl): 100	P68104	Multi-Methyl
MDSTEPPYSQkr	K11(Methyl); R12(Methyl)	K11(Methyl): 100; R12(Methyl): 100	P68104; Q5VTE0	Multi-Methyl
MDSTEPPYSQkr	K11(Methyl); R12(Methyl)	K11(Methyl): 100; R12(Methyl): 100	P68104	Multi-Methyl
MDSTEPPYSQkr	K11(Methyl); R12(Methyl)	K11(Methyl): 100; R12(Methyl): 100	P68104	Multi-Methyl
MDSTEPPYSQkr	K11(Methyl); R12(Methyl)	K11(Methyl): 100; R12(Methyl): 100	P68104	Multi-Methyl
MDSTEPPYSQkr	K11(Methyl); R12(Methyl)	K11(Methyl): 100; R12(Methyl): 100	P68104	Multi-Methyl
MDSTEPPYSQkr	K11(Methyl); R12(Methyl)	K11(Methyl): 100; R12(Methyl): 100	P68104	Multi-Methyl
MDSTEPPYSQkr	K11(Methyl); R12(Methyl)	K11(Methyl): 100; R12(Methyl): 100	P68104	Multi-Methyl
MDSTEPPYSQkr	K11(Methyl); R12(Methyl)	K11(Methyl): 100; R12(Methyl): 100	P68104; Q5VTE0	Multi-Methyl
MDSTEPPYSQkr	K11(Methyl); R12(Methyl)	K11(Methyl): 100; R12(Methyl): 100	P68104	Multi-Methyl
MDSTEPPYSQkr	K11(Methyl); R12(Methyl)	K11(Methyl): 100; R12(Methyl): 100	P68104	Multi-Methyl
MDSTEPPYSQkr	K11(Methyl); R12(Methyl)	K11(Methyl): 100; R12(Methyl): 100	P68104; Q5VTE0	Multi-Methyl
MDSTEPPYSQkr	K11(Methyl); R12(Methyl)	K11(Methyl): 100; R12(Methyl): 100	P68104	Multi-Methyl
MDSTEPPYSQkr	K11(Methyl); R12(Methyl)	K11(Methyl): 100; R12(Methyl): 100	Q5VTE0	Multi-Methyl
MDSTEPPYSQkr	K11(Methyl); R12(Methyl)	K11(Methyl): 100; R12(Methyl): 100	Q5VTE0	Multi-Methyl
MDSTEPPYSQkr	K11(Methyl); R12(Methyl)	K11(Methyl): 100; R12(Methyl): 100	P68104	Multi-Methyl
MDSTEPPYSQkr	K11(Methyl); R12(Methyl)	K11(Methyl): 100; R12(Methyl): 100	P68104	Multi-Methyl
MDSTEPPYSQkr	K11(Methyl); R12(Methyl)	K11(Methyl): 100; R12(Methyl): 100	P68104	Multi-Methyl
MDSTEPPYSQkr	K11(Methyl); R12(Methyl)	K11(Methyl): 100; R12(Methyl): 100	P68104	Multi-Methyl
MDSTEPPYSQkr	K11(Methyl); R12(Methyl)	K11(Methyl): 100; R12(Methyl): 100	P68104; Q5VTE0	Multi-Methyl
MDSTEPPYSQkr	K11(Methyl); R12(Methyl)	K11(Methyl): 100; R12(Methyl): 100	P68104	Multi-Methyl
MDSTEPPYSQkr	K11(Methyl); R12(Methyl)	K11(Methyl): 100; R12(Methyl): 100	P68104; Q5VTE0	Multi-Methyl
MDSTEPPYSQkr	K11(Methyl); R12(Methyl)	K11(Methyl): 100; R12(Methyl): 100	P68104	Multi-Methyl
MDSTEPPYSQkr	K11(Methyl); R12(Methyl)	K11(Methyl): 100; R12(Methyl): 100	P68104; Q5VTE0	Multi-Methyl
MDSTEPPYSQkr	K11(Methyl); R12(Methyl)	K11(Methyl): 100; R12(Methyl): 100	P68104; Q5VTE0	Multi-Methyl
MDSTEPPYSQkr	K11(Methyl); R12(Methyl)	K11(Methyl): 100; R12(Methyl): 100	P68104; Q5VTE0	Multi-Methyl
MDSTEPPYSQkr	K11(Methyl); R12(Methyl)	K11(Methyl): 100; R12(Methyl): 100	P68104	Multi-Methyl
MDSTEPPYSQkr	K11(Methyl); R12(Methyl)	K11(Methyl): 100; R12(Methyl): 100	P68104; Q5VTE0	Multi-Methyl
MDSTEPPYSQkr	K11(Methyl); R12(Methyl)	K11(Methyl): 100; R12(Methyl): 100	P68104	Multi-Methyl
MDSTEPPYSQkr	K11(Methyl); R12(Methyl)	K11(Methyl): 100; R12(Methyl): 100	P68104; Q5VTE0	Multi-Methyl
PQNLNDAYGPPSNFLEIDVSNPQTVGVGrGr	R29(Methyl); R31(Methyl)	R29(Methyl): 100; R31(Methyl): 100	O60493	Multi-Methyl
PQNLNDAYGPPSNFLEIDVSNPQTVGVGrGr	R29(Methyl); R31(Methyl)	R29(Methyl): 100; R31(Methyl): 100	O60493	Multi-Methyl
PQNLNDAYGPPSNFLEIDVSNPQTVGVGrGr	R29(Methyl); R31(Methyl)	R29(Methyl): 100; R31(Methyl): 100	O60493	Multi-Methyl
PQNLNDAYGPPSNFLEIDVSNPQTVGVGrGr	R29(Methyl); R31(Methyl)	R29(Methyl): 100; R31(Methyl): 100	O60493	Multi-Methyl
PQNLNDAYGPPSNFLEIDVSNPQTVGVGrGr	R29(Methyl); R31(Methyl)	R29(Methyl): 100; R31(Methyl): 100	O60493	Multi-Methyl
QEGGGGrGGWGGGGGGGGrGGGGGGGGR	R7(Methyl); R19(Methyl)	R7(Methyl): 97.99; R19(Methyl): 89.21	Q52LJ0	Multi-Methyl
QEGGGGrGGWGGGGGGGGrGGGGGGGGR	R7(Methyl); R19(Methyl)	R7(Methyl): 91.48; R19(Methyl): 94.86	Q52LJ0	Multi-Methyl
QEGGGGRGGWGGGGGGGGrGGGGGGGGr	R19(Methyl); R28(Methyl)	R7(Methyl): 99.51; R19(Methyl): 94.3	Q52LJ0	Multi-Methyl
QEMASASSSQrGr	R11(Methyl); R13(Methyl)	R11(Methyl): 100; R13(Methyl): 100	P09651	Multi-Methyl
QEMASASSSQrGr	R11(Methyl); R13(Methyl)	R11(Methyl): 100; R13(Methyl): 100	P09651	Multi-Methyl
QEMASASSSQrGr	R11(Methyl); R13(Methyl)	R11(Methyl): 100; R13(Methyl): 100	P09651	Multi-Methyl
QEMASASSSQrGr	R11(Methyl); R13(Methyl)	R11(Methyl): 100; R13(Methyl): 100	P09651	Multi-Methyl
QEMASASSSQrGr	R11(Methyl); R13(Methyl)	R11(Methyl): 100; R13(Methyl): 100	P09651	Multi-Methyl
QEMASASSSQrGr	R11(Methyl); R13(Methyl)	R11(Methyl): 100; R13(Methyl): 100	P09651	Multi-Methyl
QEMASASSSQrGr	R11(Methyl); R13(Methyl)	R11(Methyl): 100; R13(Methyl): 100	P09651	Multi-Methyl
QEMASASSSQrGr	R11(Methyl); R13(Methyl)	R11(Methyl): 100; R13(Methyl): 100	P09651	Multi-Methyl
QEMASASSSQrGr	R11(Methyl); R13(Methyl)	R11(Methyl): 100; R13(Methyl): 100	P09651	Multi-Methyl
QEMASASSSQrGr	R11(Methyl); R13(Methyl)	R11(Methyl): 100; R13(Methyl): 100	P09651	Multi-Methyl
QkLEAHMEk	K2(Methyl); K9(Methyl)	K2(Methyl): 100; K9(Methyl): 100	Q9UJC3	Multi-Methyl
QkLEAHMEk	K2(Methyl); K9(Methyl)	K2(Methyl): 100; K9(Methyl): 100	Q9UJC3	Multi-Methyl
QkLEAHMEk	K2(Methyl); K9(Methyl)	K2(Methyl): 100; K9(Methyl): 100	Q9UJC3	Multi-Methyl
rQHEAEEGVrR	R1(Methyl); R10(Methyl)	R1(Methyl): 89.23; R10(Methyl): 89.23	Q15149	Multi-Methyl
rQHEAEEGVrR	R1(Methyl); R10(Methyl)	R1(Methyl): 99.88; R10(Methyl): 87.5	Q15149	Multi-Methyl
SAAFSGrGAQVr	R7(Methyl); R12(Methyl)	R7(Methyl): 100; R12(Methyl): 100	P08729	Multi-Methyl
SAAFSGrGAQVr	R7(Methyl); R12(Methyl)	R7(Methyl): 100; R12(Methyl): 100	P08729	Multi-Methyl
SAAFSGrGAQVr	R7(Methyl); R12(Methyl)	R7(Methyl): 100; R12(Methyl): 100	P08729	Multi-Methyl
SAAFSGrGAQVr	R7(Methyl); R12(Methyl)	R7(Methyl): 100; R12(Methyl): 100	P08729	Multi-Methyl
SAAFSGrGAQVr	R7(Methyl); R12(Methyl)	R7(Methyl): 100; R12(Methyl): 100	P08729	Multi-Methyl
SASPDDDLGSSNWEAADLGNEErk	R23(Methyl); K24(Methyl)	R23(Methyl): 100; K24(Methyl): 100	O00193	Multi-Methyl
SASPDDDLGSSNWEAADLGNEErk	R23(Methyl); K24(Methyl)	R23(Methyl): 100; K24(Methyl): 100	O00193	Multi-Methyl
SASPDDDLGSSNWEAADLGNEErk	R23(Methyl); K24(Methyl)	R23(Methyl): 100; K24(Methyl): 100	O00193	Multi-Methyl
SASPDDDLGSSNWEAADLGNEErk	R23(Methyl); K24(Methyl)	R23(Methyl): 100; K24(Methyl): 100	O00193	Multi-Methyl
SASPDDDLGSSNWEAADLGNEErk	R23(Methyl); K24(Methyl)	R23(Methyl): 100; K24(Methyl): 100	O00193	Multi-Methyl
SASPDDDLGSSNWEAADLGNEErk	R23(Methyl); K24(Methyl)	R23(Methyl): 100; K24(Methyl): 100	O00193	Multi-Methyl
SGGGYGGDrGGGYGGDrGGYGGk	R9(Methyl); R17(Methyl); K23(Methyl)	R9(Methyl): 100; R17(Methyl): 100; K23(Methyl): 100	Q92804	Multi-Methyl
SGGGYGGDrGGGYGGDrGGYGGk	R9(Methyl); R17(Methyl); K23(Methyl)	R9(Methyl): 100; R17(Methyl): 100; K23(Methyl): 100	Q92804	Multi-Methyl
SGGGYGGDrGGGYGGDrGGYGGk	R9(Methyl); R17(Methyl); K23(Methyl)	R9(Methyl): 100; R17(Methyl): 100; K23(Methyl): 100	Q92804	Multi-Methyl
SGGGYGGDrGGGYGGDrGGYGGk	R9(Methyl); R17(Methyl); K23(Methyl)	R9(Methyl): 100; R17(Methyl): 100; K23(Methyl): 100	Q92804	Multi-Methyl
SGGGYGGDrGGGYGGDrGGYGGk	R9(Methyl); R17(Methyl); K23(Methyl)	R9(Methyl): 100; R17(Methyl): 100; K23(Methyl): 100	Q92804	Multi-Methyl
SGrGGNFGFGDSrGGGGNFGPGPGSNFR	R3(Methyl); R13(Methyl)	R3(Methyl): 100; R13(Methyl): 100	P22626	Multi-Methyl
SGrGGNFGFGDSrGGGGNFGPGPGSNFR	R3(Methyl); R13(Methyl)	R3(Methyl): 100; R13(Methyl): 100	P22626	Multi-Methyl
SGrGGNFGFGDSrGGGGNFGPGPGSNFR	R3(Methyl); R13(Methyl)	R3(Methyl): 100; R13(Methyl): 100	P22626	Multi-Methyl
SGrGGNFGFGDSrGGGGNFGPGPGSNFR	R3(Methyl); R13(Methyl)	R3(Methyl): 100; R13(Methyl): 100	P22626	Multi-Methyl
SLIPPIPVSPPILAPrLSSGALk	R16(Methyl); K23(Methyl)	R16(Methyl): 100; K23(Methyl): 100	P48382	Multi-Methyl
SLIPPIPVSPPILAPrLSSGALk	R16(Methyl); K23(Methyl)	R16(Methyl): 100; K23(Methyl): 100	P48382	Multi-Methyl
SPAGSQQQFGYSPGQQQTHPQGSPrTSTPFGSGr	R25(Methyl); R34(Methyl)	R25(Methyl): 100; R34(Methyl): 100	Q8TAP9	Multi-Methyl
SPAGSQQQFGYSPGQQQTHPQGSPrTSTPFGSGr	R25(Methyl); R34(Methyl)	R25(Methyl): 100; R34(Methyl): 100	Q8TAP9	Multi-Methyl
SPAGSQQQFGYSPGQQQTHPQGSPrTSTPFGSGr	R25(Methyl); R34(Methyl)	R25(Methyl): 100; R34(Methyl): 100	Q8TAP9	Multi-Methyl
SPAGSQQQFGYSPGQQQTHPQGSPrTSTPFGSGr	R25(Methyl); R34(Methyl)	R25(Methyl): 100; R34(Methyl): 100	Q8TAP9	Multi-Methyl
SPAGSQQQFGYSPGQQQTHPQGSPrTSTPFGSGr	R25(Methyl); R34(Methyl)	R25(Methyl): 100; R34(Methyl): 100	Q8TAP9	Multi-Methyl
SPAGSQQQFGYSPGQQQTHPQGSPrTSTPFGSGr	R25(Methyl); R34(Methyl)	R25(Methyl): 100; R34(Methyl): 100	Q8TAP9	Multi-Methyl
SPAGSQQQFGYSPGQQQTHPQGSPrTSTPFGSGr	R25(Methyl); R34(Methyl)	R25(Methyl): 100; R34(Methyl): 100	Q8TAP9	Multi-Methyl
SPAGSQQQFGYSPGQQQTHPQGSPrTSTPFGSGr	R25(Methyl); R34(Methyl)	R25(Methyl): 100; R34(Methyl): 100	Q8TAP9	Multi-Methyl
SPAGSQQQFGYSPGQQQTHPQGSPrTSTPFGSGr	R25(Methyl); R34(Methyl)	R25(Methyl): 100; R34(Methyl): 100	Q8TAP9	Multi-Methyl
SPAGSQQQFGYSPGQQQTHPQGSPrTSTPFGSGr	R25(Methyl); R34(Methyl)	R25(Methyl): 100; R34(Methyl): 100	Q8TAP9	Multi-Methyl
SPAGSQQQFGYSPGQQQTHPQGSPrTSTPFGSGr	R25(Methyl); R34(Methyl)	R25(Methyl): 100; R34(Methyl): 100	Q8TAP9	Multi-Methyl
SPAGSQQQFGYSPGQQQTHPQGSPrTSTPFGSGr	R25(Methyl); R34(Methyl)	R25(Methyl): 100; R34(Methyl): 100	Q8TAP9	Multi-Methyl
SPAGSQQQFGYSPGQQQTHPQGSPrTSTPFGSGr	R25(Methyl); R34(Methyl)	R25(Methyl): 100; R34(Methyl): 100	Q8TAP9	Multi-Methyl
SPAGSQQQFGYSPGQQQTHPQGSPrTSTPFGSGr	R25(Methyl); R34(Methyl)	R25(Methyl): 100; R34(Methyl): 100	Q8TAP9	Multi-Methyl
SPAGSQQQFGYSPGQQQTHPQGSPrTSTPFGSGr	R25(Methyl); R34(Methyl)	R25(Methyl): 100; R34(Methyl): 100	Q8TAP9	Multi-Methyl
VAAPVGPVGPTPTVLPMGAPVPrPr	R23(Methyl); R25(Methyl)	R23(Methyl): 100; R25(Methyl): 100	Q13435	Multi-Methyl
VAAPVGPVGPTPTVLPMGAPVPrPr	R23(Methyl); R25(Methyl)	R23(Methyl): 100; R25(Methyl): 100	Q13435	Multi-Methyl
VAAPVGPVGPTPTVLPMGAPVPrPr	R23(Methyl); R25(Methyl)	R23(Methyl): 100; R25(Methyl): 100	Q13435	Multi-Methyl
VANTSTQTMGPrPAAAAAAATPAVr	R12(Methyl); R25(Methyl)	R12(Methyl): 100; R25(Methyl): 100	P11940	Multi-Methyl
VANTSTQTMGPrPAAAAAAATPAVr	R12(Methyl); R25(Methyl)	R12(Methyl): 100; R25(Methyl): 100	P11940	Multi-Methyl
VANTSTQTMGPrPAAAAAAATPAVr	R12(Methyl); R25(Methyl)	R12(Methyl): 100; R25(Methyl): 100	P11940	Multi-Methyl
VANTSTQTMGPrPAAAAAAATPAVr	R12(Methyl); R25(Methyl)	R12(Methyl): 100; R25(Methyl): 100	P11940	Multi-Methyl
VANTSTQTMGPrPAAAAAAATPAVr	R12(Methyl); R25(Methyl)	R12(Methyl): 100; R25(Methyl): 100	P11940	Multi-Methyl
VANTSTQTMGPrPAAAAAAATPAVr	R12(Methyl); R25(Methyl)	R12(Methyl): 100; R25(Methyl): 100	P11940	Multi-Methyl
VANTSTQTMGPrPAAAAAAATPAVr	R12(Methyl); R25(Methyl)	R12(Methyl): 100; R25(Methyl): 100	P11940	Multi-Methyl
VANTSTQTMGPrPAAAAAAATPAVr	R12(Methyl); R25(Methyl)	R12(Methyl): 100; R25(Methyl): 100	P11940	Multi-Methyl
VANTSTQTMGPrPAAAAAAATPAVr	R12(Methyl); R25(Methyl)	R12(Methyl): 100; R25(Methyl): 100	P11940	Multi-Methyl
VEPGSLESSPGLGrGr	R14(Methyl); R16(Methyl)	R14(Methyl): 100; R16(Methyl): 100	Q92615	Multi-Methyl
VEPGSLESSPGLGrGr	R14(Methyl); R16(Methyl)	R14(Methyl): 100; R16(Methyl): 100	Q92615	Multi-Methyl
VEPGSLESSPGLGrGr	R14(Methyl); R16(Methyl)	R14(Methyl): 100; R16(Methyl): 100	Q92615	Multi-Methyl
VEPGSLESSPGLGrGr	R14(Methyl); R16(Methyl)	R14(Methyl): 100; R16(Methyl): 100	Q92615	Multi-Methyl
VEPGSLESSPGLGrGr	R14(Methyl); R16(Methyl)	R14(Methyl): 100; R16(Methyl): 100	Q92615	Multi-Methyl
VEPGSLESSPGLGrGr	R14(Methyl); R16(Methyl)	R14(Methyl): 100; R16(Methyl): 100	Q92615	Multi-Methyl
VEPGSLESSPGLGrGr	R14(Methyl); R16(Methyl)	R14(Methyl): 100; R16(Methyl): 100	Q92615	Multi-Methyl
VEPGSLESSPGLGrGr	R14(Methyl); R16(Methyl)	R14(Methyl): 100; R16(Methyl): 100	Q92615	Multi-Methyl
VEPGSLESSPGLGrGr	R14(Methyl); R16(Methyl)	R14(Methyl): 100; R16(Methyl): 100	Q92615	Multi-Methyl
VEPGSLESSPGLGrGr	R14(Methyl); R16(Methyl)	R14(Methyl): 100; R16(Methyl): 100	Q92615	Multi-Methyl
VEPGSLESSPGLGrGr	R14(Methyl); R16(Methyl)	R14(Methyl): 100; R16(Methyl): 100	Q92615	Multi-Methyl
VEPGSLESSPGLGrGr	R14(Methyl); R16(Methyl)	R14(Methyl): 100; R16(Methyl): 100	Q92615	Multi-Methyl
VTEGLTDVILYHQPDDkk	K17(Methyl); K18(Methyl)	K17(Methyl): 100; K18(Methyl): 100	O60506	Multi-Methyl
VTEGLTDVILYHQPDDkk	K17(Methyl); K18(Methyl)	K17(Methyl): 100; K18(Methyl): 100	O60506	Multi-Methyl
VTGPQATTGTPLVTMrPASQAGk	R16(Methyl); K23(Methyl)	R16(Methyl): 100; K23(Methyl): 100	P51610	Multi-Methyl
VTGPQATTGTPLVTMrPASQAGk	R16(Methyl); K23(Methyl)	R16(Methyl): 100; K23(Methyl): 100	P51610	Multi-Methyl
VTGPQATTGTPLVTMrPASQAGk	R16(Methyl); K23(Methyl)	R16(Methyl): 100; K23(Methyl): 100	P51610	Multi-Methyl
VTGPQATTGTPLVTMrPASQAGk	R16(Methyl); K23(Methyl)	R16(Methyl): 100; K23(Methyl): 100	P51610	Multi-Methyl
VTGPQATTGTPLVTMrPASQAGk	R16(Methyl); K23(Methyl)	R16(Methyl): 100; K23(Methyl): 100	P51610	Multi-Methyl
VTGPQATTGTPLVTMrPASQAGk	R16(Methyl); K23(Methyl)	R16(Methyl): 100; K23(Methyl): 100	P51610	Multi-Methyl

## Sheet: Multi-PTM search-Peptide Groups
Sequence	Modification	Position In Protein	Modification Combination	Master Protein Accessions	Position in Protein	0	-45	-52.5	-60	-67.5	-75	-90	Internal Stepping	Standard LC-MS	External Stepping	FAIMS
AGEPNSPDAEEANSPDVTAGCDPAGVHPP	1xCarbamidomethyl [C21]; 2xPhospho [S6(100); S14(99.9)]	738	Multi-Phospho	Q08J23	738	FALSE	FALSE	FALSE	FALSE	FALSE	FALSE	FALSE	TRUE	FALSE	FALSE	TRUE
AGEPNSPDAEEANSPDVTAGCDPAGVHPPR	1xCarbamidomethyl [C21]; 2xPhospho [S6(100); S14(80.8)]	738	Multi-Phospho	Q08J23	738	FALSE	TRUE	FALSE	FALSE	FALSE	FALSE	FALSE	FALSE	TRUE	TRUE	TRUE
AYACHAEHENDSDDDDEAEDDDETEELGSDEDDIDEDGQEYLEILAK	1xCarbamidomethyl [C4]; 1xDeamidated [N10]; 2xPhospho [S12(100); S29(91.7)]	875	Multi-Phospho	O95373	875	FALSE	TRUE	TRUE	FALSE	FALSE	FALSE	FALSE	TRUE	FALSE	TRUE	TRUE
DHFYSDDDAIEADSEGDAEPCDK	1xCarbamidomethyl [C21]; 2xPhospho [S5(100); S14(100)]	54	Multi-Phospho	Q9Y3B9	54	FALSE	FALSE	FALSE	TRUE	FALSE	FALSE	FALSE	FALSE	FALSE	TRUE	TRUE
EGMNPSYDEYADSDEDQHDAYLER	2xPhospho [S6(93.9); S13(100)]	432	Multi-Phospho	Q08945	432	FALSE	FALSE	FALSE	TRUE	FALSE	FALSE	FALSE	FALSE	FALSE	TRUE	TRUE
EKTPSPKEEDEEPESPPEK	3xPhospho [T3(100); S5(100); S15(100)]	200	Multi-Phospho	Q9H1E3	200	FALSE	TRUE	FALSE	FALSE	FALSE	FALSE	FALSE	TRUE	FALSE	TRUE	TRUE
ERSPSPLRGNVVPSPLPTR	2xPhospho [S3(100); S5(100)]	28	Multi-Phospho	Q9Y2V2	28	FALSE	FALSE	FALSE	FALSE	FALSE	FALSE	FALSE	TRUE	FALSE	FALSE	TRUE
HGGSPQPLATTPLSQEPVNPPSEASPTR	1xDeamidated [N19]; 2xPhospho [S4(100); T27(81.7)]	374	Multi-Phospho	Q9UQ35	374	FALSE	FALSE	FALSE	FALSE	FALSE	FALSE	FALSE	FALSE	TRUE	FALSE	FALSE
ISASGPESLLGGPGGASAAPAAGSK	1xMethyl [K25(100)]; 2xPhospho [S24(83.4); S]; 1xHexNAc [S]	110	Multi-Phospho	Q9Y2U8	110	FALSE	TRUE	FALSE	FALSE	FALSE	FALSE	FALSE	FALSE	FALSE	TRUE	TRUE
KEDSDEEEDDDSEEDEEDDEDEDEDEDEIEPAAMK	2xPhospho [S4(100); S12(100)]	142	Multi-Phospho	P19338	142	TRUE	TRUE	TRUE	TRUE	FALSE	FALSE	FALSE	TRUE	TRUE	TRUE	TRUE
KPATPAEDDEDDDIDLFGSDNEEEDK	2xPhospho [T4(100); S19(100)]	144	Multi-Phospho	P29692	144	FALSE	TRUE	TRUE	FALSE	FALSE	FALSE	FALSE	FALSE	FALSE	TRUE	TRUE
KSPVGKSPPSTGSTYGSSQK	2xPhospho [S2(100); S7(100)]	314	Multi-Phospho	Q9Y2W1	314	FALSE	FALSE	FALSE	FALSE	TRUE	FALSE	FALSE	FALSE	FALSE	TRUE	TRUE
MESEGGADDSAEEGDLLDDDDNEDRGDDQLELIK	2xPhospho [S3(100); S10(100)]	251	Multi-Phospho	P07910	251	FALSE	TRUE	FALSE	FALSE	FALSE	FALSE	FALSE	TRUE	FALSE	TRUE	TRUE
NEETPAAPTPAGATGGSSAWLDSSSENR	1xMethyl [R28(100)]; 3xPhospho [T4(92.3); S/T]	385	Multi-Phospho	Q7Z434	385	FALSE	TRUE	FALSE	FALSE	FALSE	FALSE	FALSE	FALSE	FALSE	TRUE	TRUE
QEAIPDLEDSPPVSDSEEQQESAR	2xPhospho [S10(100); S14(100)]	796	Multi-Phospho	Q9BTC0	796	FALSE	FALSE	TRUE	TRUE	FALSE	FALSE	FALSE	FALSE	FALSE	TRUE	TRUE
RRGDSESEEDEQDSEEVR	2xPhospho [S5(100); S7(100)]	11	Multi-Phospho	Q9NZ63	11	FALSE	FALSE	FALSE	FALSE	FALSE	FALSE	FALSE	FALSE	TRUE	FALSE	FALSE
SWHCPAPEGLLTNTSSAAGLQSANTEK	2xPhospho [T/S]; 1xNitrosyl [C4(100)]	1743	Multi-Phospho	Q9C0D5	1743	FALSE	TRUE	FALSE	FALSE	FALSE	FALSE	FALSE	FALSE	FALSE	TRUE	TRUE
TDGSISGDRQPVTVADYISR	2xPhospho [S4(100); S6(100)]	598	Multi-Phospho	P51116	598	FALSE	FALSE	FALSE	TRUE	TRUE	FALSE	FALSE	TRUE	FALSE	TRUE	TRUE
TLSVEPSQQLDTASTEETDPETSQPEPNR	1xDeamidated [N28]; 1xMethyl [R29(100)]; 2xPhospho [T/S]	1309	Multi-Phospho	Q8TEQ6	1309	FALSE	TRUE	FALSE	FALSE	FALSE	FALSE	FALSE	FALSE	FALSE	TRUE	TRUE
VLDEEGSEREFDEDSDEKEEEEDTYEK	2xPhospho [S7(100); S15(100)]	610	Multi-Phospho	O43719	610	FALSE	TRUE	FALSE	TRUE	FALSE	FALSE	FALSE	TRUE	TRUE	TRUE	TRUE
WAHDKFSGEEGEIEDDESGTENR	2xPhospho [S7(100); S18(79.6)]	922	Multi-Phospho	Q9Y2W1	922	FALSE	FALSE	FALSE	TRUE	FALSE	FALSE	FALSE	FALSE	FALSE	TRUE	TRUE
WAHDKFSGEEGEIEDDESGTENREEK	2xPhospho [S7(100); S18(99.6)]	922	Multi-Phospho	Q9Y2W1	922	FALSE	FALSE	FALSE	TRUE	TRUE	FALSE	FALSE	TRUE	TRUE	TRUE	TRUE
YEDEVFGDSEPELDEESEDEVEEEQEER	2xPhospho [S9(100); S17(100)]	133	Multi-Phospho	Q9UN86	133	FALSE	TRUE	FALSE	FALSE	FALSE	FALSE	FALSE	FALSE	FALSE	TRUE	TRUE
ESGFSYPNFSLPAANGLSSGVGGGGGK	1xPhospho [S/Y]; 1xAcetyl [K27(100)]	422	Phospho-Acetyl	P49790	422	FALSE	TRUE	FALSE	FALSE	FALSE	FALSE	FALSE	FALSE	FALSE	TRUE	TRUE
FAAHLIAGAPSEGSGALKPELSR	1xPhospho [S22(94)]; 1xAcetyl [K18(100)]; 1xHexNAc [S]	707	Phospho-Acetyl	Q8WTT2	707	FALSE	TRUE	FALSE	FALSE	FALSE	FALSE	FALSE	FALSE	FALSE	TRUE	TRUE
KAPAEGVLTLR	1xPhospho [T9(100)]; 1xAcetyl [K1(100)]	295	Phospho-Acetyl	Q9H6S3	295	FALSE	TRUE	FALSE	FALSE	FALSE	FALSE	FALSE	FALSE	FALSE	TRUE	TRUE
MAAAVAAAGAGEPQSPDELLPK	1xMet-loss+Acetyl [M1]; 1xPhospho [S15(100)]	1	Phospho-Acetyl	Q9NS69	1	FALSE	FALSE	TRUE	FALSE	FALSE	FALSE	FALSE	FALSE	FALSE	TRUE	TRUE
MAADVSVTHRPPLSPK	1xMet-loss+Acetyl [M1]; 1xPhospho [S14(100)]	1	Phospho-Acetyl	Q8IY67	1	FALSE	FALSE	TRUE	FALSE	FALSE	FALSE	FALSE	FALSE	FALSE	TRUE	TRUE
MSLDIQSLDIQCEELSDAR	1xCarbamidomethyl [C12]; 1xMet-loss+Acetyl [M1]; 1xPhospho [S2(100)]	1	Phospho-Acetyl	P13489	1	FALSE	FALSE	FALSE	FALSE	FALSE	FALSE	FALSE	TRUE	FALSE	FALSE	TRUE
MSQGDSNPAAIPHAAEDIQGDDR	1xMet-loss+Acetyl [M1]; 1xPhospho [S2(100)]	1	Phospho-Acetyl	P68402	1	FALSE	FALSE	FALSE	TRUE	TRUE	TRUE	FALSE	TRUE	FALSE	TRUE	TRUE
MSQKQEEENPAEETGEEK	1xMet-loss+Acetyl [M1]; 1xPhospho [S2(100)]	1	Phospho-Acetyl	O43768	1	FALSE	FALSE	FALSE	FALSE	FALSE	FALSE	FALSE	TRUE	FALSE	FALSE	TRUE
REGYRPFDFSATDVMDIIINSGLIKLASQNFSYGVTEMYK	1xPhospho [T36(82.2)]; 2xAcetyl [K25(100); K40(100)]	335	Phospho-Acetyl	Q9H9P8	335	FALSE	TRUE	FALSE	FALSE	FALSE	FALSE	FALSE	FALSE	FALSE	TRUE	TRUE
VEELPPKPLEQGDETPKPPK	1xPhospho [T15(100)]; 1xAcetyl [K7(99.4)]	961	Phospho-Acetyl	P48634	961	FALSE	TRUE	FALSE	FALSE	FALSE	FALSE	FALSE	FALSE	FALSE	TRUE	TRUE
AESSSGGGTVPSSAGILEQGPSPGDGSPPK	1xMethyl [K30(100)]; 1xPhospho [S/T]	549	Phospho-Methyl	Q68EM7	549	FALSE	TRUE	FALSE	FALSE	FALSE	FALSE	FALSE	FALSE	FALSE	TRUE	TRUE
HTGPGILSMANAGPNTNGSQFFICTAK	1xDeamidated [N]; 1xMethyl [K27(100)]; 1xPhospho [T25(94.9)]	92	Phospho-Methyl	P62937	92	FALSE	FALSE	FALSE	TRUE	FALSE	FALSE	FALSE	TRUE	FALSE	TRUE	TRUE
ISASGPESLLGGPGGASAAPAAGSK	1xMethyl [K25(100)]; 2xPhospho [S24(83.4); S]; 1xHexNAc [S]	110	Phospho-Methyl	Q9Y2U8	110	FALSE	TRUE	FALSE	FALSE	FALSE	FALSE	FALSE	FALSE	FALSE	TRUE	TRUE
ISLGLPVGAVINCADNTGAK	1xDeamidated [N12]; 1xMethyl [K20(100)]; 1xPhospho [T17(100)]	16	Phospho-Methyl	P62829; P62829	16	FALSE	FALSE	TRUE	FALSE	FALSE	FALSE	FALSE	FALSE	FALSE	TRUE	TRUE
NEETPAAPTPAGATGGSSAWLDSSSENR	1xMethyl [R28(100)]; 3xPhospho [T4(92.3); S/T]	385	Phospho-Methyl	Q7Z434	385	FALSE	TRUE	FALSE	FALSE	FALSE	FALSE	FALSE	FALSE	FALSE	TRUE	TRUE
SASPDDDLGSSNWEAADLGNEERK	2xMethyl [R23(100); K24(100)]; 1xPhospho [S]	15	Phospho-Methyl	O00193	15	FALSE	FALSE	TRUE	FALSE	FALSE	FALSE	FALSE	FALSE	TRUE	TRUE	TRUE
TLSVEPSQQLDTASTEETDPETSQPEPNR	1xDeamidated [N28]; 1xMethyl [R29(100)]; 2xPhospho [T/S]	1309	Phospho-Methyl	Q8TEQ6	1309	FALSE	TRUE	FALSE	FALSE	FALSE	FALSE	FALSE	FALSE	FALSE	TRUE	TRUE
TVGTPIASVPGSTNTGTVPGSEK	1xMethyl [K23(100)]; 1xPhospho [S/T]	270	Phospho-Methyl	Q99460	270	FALSE	FALSE	FALSE	FALSE	FALSE	FALSE	FALSE	TRUE	FALSE	FALSE	TRUE
VDGAEWGVDLPSVEAQLGSHR	1xMethyl [R21(100)]; 1xPhospho [S19(81.4)]	676	Phospho-Methyl	Q15149	676	FALSE	TRUE	FALSE	FALSE	FALSE	FALSE	FALSE	FALSE	FALSE	TRUE	TRUE
AGEPNSPDAEEANSPDVTAGCDPAGVHPPR	1xCarbamidomethyl [C21]; 1xDeamidated [N5]; 2xPhospho [S6(100); S14(99.9)]	738	Phospho-Deamidated	Q08J23	738	FALSE	TRUE	FALSE	FALSE	FALSE	FALSE	FALSE	FALSE	TRUE	TRUE	TRUE
ASPAPGSGHPEGPGAHLDMNSLDR	1xDeamidated [N20]; 1xPhospho [S2(100)]	90	Phospho-Deamidated	O94826; O94826	90	FALSE	FALSE	TRUE	TRUE	FALSE	FALSE	FALSE	FALSE	FALSE	TRUE	TRUE
AYACHAEHENDSDDDDEAEDDDETEELGSDEDDIDEDGQEYLEILAK	1xCarbamidomethyl [C4]; 1xDeamidated [N10]; 2xPhospho [S12(100); S29(91.7)]	875	Phospho-Deamidated	O95373	875	FALSE	TRUE	FALSE	FALSE	FALSE	FALSE	FALSE	FALSE	FALSE	TRUE	TRUE
DELHIVEAEAMNYEGSPIK	1xDeamidated [N12]; 1xPhospho [S16(99.7)]	55	Phospho-Deamidated	P06748	55	FALSE	TRUE	FALSE	FALSE	FALSE	FALSE	FALSE	FALSE	FALSE	TRUE	TRUE
EDNSEGEEILEEVGGDLEEEDDHHMEFCR	1xCarbamidomethyl [C28]; 1xDeamidated [N3]; 1xPhospho [S4(100)]	425	Phospho-Deamidated	Q14839	425	FALSE	TRUE	FALSE	FALSE	FALSE	FALSE	FALSE	FALSE	FALSE	TRUE	TRUE
EFITGDVEPTDAESEWHSENEEEEK	1xDeamidated [N20]; 1xPhospho [S18(100)]	108	Phospho-Deamidated	Q99733	108	FALSE	FALSE	FALSE	TRUE	FALSE	FALSE	FALSE	FALSE	FALSE	TRUE	TRUE
EGMNPSYDEYADSDEDQHDAYLER	1xDeamidated [N4]; 2xPhospho [S6(99.3); S13(100)]	432	Phospho-Deamidated	Q08945	432	FALSE	FALSE	FALSE	TRUE	TRUE	FALSE	FALSE	FALSE	FALSE	TRUE	TRUE
EGMNPSYDEYADSDEDQHDAYLER	1xDeamidated [N4]; 1xPhospho [S13(100)]	432	Phospho-Deamidated	Q08945	432	TRUE	FALSE	TRUE	TRUE	FALSE	FALSE	FALSE	FALSE	TRUE	TRUE	TRUE
FASDDEHDEHDENGATGPVK	1xDeamidated [N13]; 1xPhospho [S3(100)]	364	Phospho-Deamidated	P05455	364	FALSE	FALSE	FALSE	FALSE	TRUE	TRUE	FALSE	TRUE	TRUE	TRUE	TRUE
GDMSDEDDENEFFDAPEIITMPENLGHK	1xDeamidated [N10]; 1xPhospho [S4(100)]	348	Phospho-Deamidated	P22059	348	FALSE	TRUE	FALSE	FALSE	FALSE	FALSE	FALSE	TRUE	FALSE	TRUE	TRUE
GFGDGYNGYGGGPGGGNFGGSPGYGGGR	1xDeamidated [N]; 1xPhospho [S21(100)]	239	Phospho-Deamidated	P22626; P22626	239	FALSE	FALSE	FALSE	TRUE	FALSE	FALSE	FALSE	FALSE	TRUE	TRUE	TRUE
GLLAQGLRPESPPPAGPLLNGAPAGESPQPK	1xDeamidated [N20]; 1xPhospho [S11(100)]	655	Phospho-Deamidated	Q96TA1	655	FALSE	TRUE	FALSE	FALSE	FALSE	FALSE	FALSE	FALSE	TRUE	TRUE	TRUE
HGGSPQPLATTPLSQEPVNPPSEASPTR	1xDeamidated [N19]; 2xPhospho [S4(100); T27(81.7)]	374	Phospho-Deamidated	Q9UQ35	374	FALSE	FALSE	FALSE	FALSE	FALSE	FALSE	FALSE	FALSE	TRUE	FALSE	FALSE
HTGPGILSMANAGPNTNGSQFFICTAK	2xDeamidated [N17; N]; 1xMethyl [K27(100)]; 1xPhospho [T25(79.7)]	92	Phospho-Deamidated	P62937	92	FALSE	FALSE	FALSE	TRUE	FALSE	FALSE	FALSE	FALSE	FALSE	TRUE	TRUE
HTGPGILSMANAGPNTNGSQFFICTAK	1xDeamidated [N]; 1xMethyl [K27(100)]; 1xPhospho [T25(94.9)]	92	Phospho-Deamidated	P62937	92	FALSE	FALSE	FALSE	TRUE	FALSE	FALSE	FALSE	TRUE	FALSE	TRUE	TRUE
IETDEEESCDNAHGDANQPAR	1xCarbamidomethyl [C9]; 1xDeamidated [N11]; 1xPhospho [T3(100)]	1	Phospho-Deamidated	Q96T23	1	FALSE	FALSE	FALSE	FALSE	TRUE	FALSE	FALSE	FALSE	FALSE	TRUE	TRUE
ISLGLPVGAVINCADNTGAK	1xDeamidated [N12]; 1xMethyl [K20(100)]; 1xPhospho [T17(100)]	16	Phospho-Deamidated	P62829; P62829	16	FALSE	FALSE	TRUE	FALSE	FALSE	FALSE	FALSE	FALSE	FALSE	TRUE	TRUE
KELEQVCNPIISGLYQGAGGPGPGGFGAQGPK	1xDeamidated [N8]; 1xPhospho [S12(100)]	597	Phospho-Deamidated	P0DMV9	597	FALSE	FALSE	TRUE	FALSE	FALSE	FALSE	FALSE	FALSE	FALSE	TRUE	TRUE
KPATPAEDDEDDDIDLFGSDNEEEDK	1xDeamidated [N21]; 1xPhospho [S19(100)]	144	Phospho-Deamidated	P29692	144	TRUE	TRUE	FALSE	FALSE	FALSE	FALSE	FALSE	FALSE	FALSE	TRUE	TRUE
LQAALDDEEAGGRPAMEPGNGSLDLGGDSAGR	1xDeamidated [N20]; 1xPhospho [S22(100)]	38	Phospho-Deamidated	Q00839	38	FALSE	TRUE	FALSE	FALSE	FALSE	FALSE	FALSE	TRUE	TRUE	TRUE	TRUE
NHSVNEEEQEEQGEGSEDEWEQVGPR	1xDeamidated [N]; 1xPhospho [S16(100)]	561	Phospho-Deamidated	Q14694	561	FALSE	TRUE	FALSE	FALSE	FALSE	FALSE	FALSE	FALSE	FALSE	TRUE	TRUE
RDSFDDRGPSLNPVLDYDHGSR	1xDeamidated [N12]; 1xPhospho [S10(87.6)]	186	Phospho-Deamidated	P43243	186	FALSE	FALSE	TRUE	FALSE	FALSE	FALSE	FALSE	FALSE	FALSE	TRUE	TRUE
RVSGPDPKPGSNCSPAQSVLSEVPSVPTNGMAK	1xCarbamidomethyl [C13]; 1xDeamidated [N]; 1xPhospho [S3(100)]	11	Phospho-Deamidated	P22314	11	FALSE	FALSE	TRUE	TRUE	FALSE	FALSE	FALSE	TRUE	FALSE	TRUE	TRUE
RVSVCAETYNPDEEEEDTDPR	1xCarbamidomethyl [C5]; 1xDeamidated [N10]; 1xPhospho [S3(100)]	97	Phospho-Deamidated	P13861	97	FALSE	FALSE	FALSE	FALSE	TRUE	FALSE	FALSE	FALSE	FALSE	TRUE	TRUE
SPREHFQAGPFSPCSPTPPGQSPNR	1xDeamidated [N24]; 1xPhospho [S/T]; 1xNitrosyl [C14(100)]	981	Phospho-Deamidated	Q9UPQ0	981	FALSE	TRUE	FALSE	FALSE	FALSE	FALSE	FALSE	FALSE	FALSE	TRUE	TRUE
TLSVEPSQQLDTASTEETDPETSQPEPNR	1xDeamidated [N28]; 1xMethyl [R29(100)]; 2xPhospho [T/S]	1309	Phospho-Deamidated	Q8TEQ6	1309	FALSE	TRUE	FALSE	FALSE	FALSE	FALSE	FALSE	FALSE	FALSE	TRUE	TRUE
VHNDAQSFDYDHDAFLGAEEAK	1xDeamidated [N3]; 1xPhospho [S7(100)]	1	Phospho-Deamidated	O43852	1	TRUE	TRUE	TRUE	TRUE	TRUE	FALSE	FALSE	TRUE	TRUE	TRUE	TRUE
VSGPDPKPGSNCSPAQSVLSEVPSVPTNGMAK	1xDeamidated [N]; 1xPhospho [S24(83.7)]; 1xNitrosyl [C12(100)]	12	Phospho-Deamidated	P22314	12	FALSE	TRUE	TRUE	FALSE	FALSE	FALSE	FALSE	FALSE	TRUE	TRUE	TRUE
FAAHLIAGAPSEGSGALKPELSR	1xPhospho [S22(94)]; 1xAcetyl [K18(100)]; 1xHexNAc [S]	707	Phospho-HexNAc	Q8WTT2	707	FALSE	TRUE	FALSE	FALSE	FALSE	FALSE	FALSE	FALSE	FALSE	TRUE	TRUE
GPADSGWMPQAAPCLSGAPQASAADVVVVHGR	1xPhospho [S]; 1xNitrosyl [C14(100)]; 1xHexNAc [S]	13	Phospho-HexNAc	P09110	13	FALSE	TRUE	FALSE	FALSE	FALSE	FALSE	FALSE	FALSE	FALSE	TRUE	TRUE
ISASGPESLLGGPGGASAAPAAGSK	1xMethyl [K25(100)]; 2xPhospho [S24(83.4); S]; 1xHexNAc [S]	110	Phospho-HexNAc	Q9Y2U8	110	FALSE	TRUE	FALSE	FALSE	FALSE	FALSE	FALSE	FALSE	FALSE	TRUE	TRUE
ALGFPEGLVIQAYFACEK	1xPhospho [Y13(100)]; 1xNitrosyl [C16(100)]	375	Phospho-Nitro	P54727	375	FALSE	TRUE	FALSE	FALSE	FALSE	FALSE	FALSE	FALSE	FALSE	TRUE	TRUE
DAAAICQPSAGVHIVMPGYYSPESMGLLDPATSDGR	1xPhospho [S/T/Y]; 2xNitrosyl [C6(100); C6(100)]	304	Phospho-Nitro	P43304	304	FALSE	TRUE	FALSE	FALSE	FALSE	FALSE	FALSE	FALSE	FALSE	TRUE	TRUE
GPADSGWMPQAAPCLSGAPQASAADVVVVHGR	1xPhospho [S]; 1xNitrosyl [C14(100)]; 1xHexNAc [S]	13	Phospho-Nitro	P09110	13	FALSE	TRUE	FALSE	FALSE	FALSE	FALSE	FALSE	FALSE	FALSE	TRUE	TRUE
NLVFSSSATVYGNPQYLPLDEAHPTGGCTNPYGK	1xPhospho [T29(79.6)]; 1xNitrosyl [C28(100)]	126	Phospho-Nitro	Q14376	126	FALSE	TRUE	FALSE	FALSE	FALSE	FALSE	FALSE	FALSE	FALSE	TRUE	TRUE
SPREHFQAGPFSPCSPTPPGQSPNR	1xDeamidated [N24]; 1xPhospho [S/T]; 1xNitrosyl [C14(100)]	981	Phospho-Nitro	Q9UPQ0	981	FALSE	TRUE	FALSE	FALSE	FALSE	FALSE	FALSE	FALSE	FALSE	TRUE	TRUE
SWHCPAPEGLLTNTSSAAGLQSANTEK	2xPhospho [T/S]; 1xNitrosyl [C4(100)]	1743	Phospho-Nitro	Q9C0D5	1743	FALSE	TRUE	FALSE	FALSE	FALSE	FALSE	FALSE	FALSE	FALSE	TRUE	TRUE
VSGPDPKPGSNCSPAQSVLSEVPSVPTNGMAK	1xDeamidated [N]; 1xPhospho [S24(83.7)]; 1xNitrosyl [C12(100)]	12	Phospho-Nitro	P22314	12	FALSE	TRUE	TRUE	FALSE	FALSE	FALSE	FALSE	FALSE	TRUE	TRUE	TRUE
AEPPKAPEQEQAAPGPAAGGEAPK	2xAcetyl [K5(100); K24(100)]	98	Multi-Acetyl	P80723	98	FALSE	TRUE	FALSE	FALSE	FALSE	FALSE	FALSE	FALSE	FALSE	TRUE	TRUE
ALGAKHCVKEVVEAHVDQK	2xAcetyl [K9(88.7); K]; 1xNitrosyl [C7(100)]	215	Multi-Acetyl	P0DPI2	215	FALSE	TRUE	FALSE	FALSE	FALSE	FALSE	FALSE	FALSE	FALSE	TRUE	TRUE
GQVKNEALRELR	1xDeamidated [N5]; 2xAcetyl [K4(100); K4(100)]	144	Multi-Acetyl	Q9UJX2	144	FALSE	FALSE	FALSE	FALSE	FALSE	FALSE	FALSE	TRUE	FALSE	FALSE	TRUE
RACAAGTPAVIRISVATGALEAAQGSK	2xAcetyl [K27(100); K27(100)]	1137	Multi-Acetyl	P51610	1137	FALSE	TRUE	FALSE	FALSE	FALSE	FALSE	FALSE	FALSE	FALSE	TRUE	TRUE
REGYRPFDFSATDVMDIIINSGLIKLASQNFSYGVTEMYK	1xPhospho [T36(82.2)]; 2xAcetyl [K25(100); K40(100)]	335	Multi-Acetyl	Q9H9P8	335	FALSE	TRUE	FALSE	FALSE	FALSE	FALSE	FALSE	FALSE	FALSE	TRUE	TRUE
RGDVLAAWSGIRPLVTDPK	2xAcetyl [K19(100); K19(100)]	391	Multi-Acetyl	P43304	391	FALSE	TRUE	FALSE	FALSE	FALSE	FALSE	FALSE	FALSE	FALSE	TRUE	TRUE
SLGEPLPIGKPASSMTSPLGVNSSASVIK	2xAcetyl [K10(100); K29(100)]	594	Multi-Acetyl	E9PAV3	594	FALSE	TRUE	FALSE	FALSE	FALSE	FALSE	FALSE	FALSE	FALSE	TRUE	TRUE
SLPGVSLCQGPGYPNSRK	2xAcetyl [K18(100); K18(100)]	30	Multi-Acetyl	P36957	30	FALSE	TRUE	FALSE	FALSE	FALSE	FALSE	FALSE	FALSE	FALSE	TRUE	TRUE
DGKGDACDHDDDNDGIPDDKDNCR	1xAcetyl [R24]; 1xCarbamidomethyl [C7]; 1xMethyl [K20(100)]; 1xNitrosyl [C23(100)]	888	Acetyl-Methyl	P07996	888	FALSE	FALSE	FALSE	FALSE	TRUE	FALSE	FALSE	FALSE	FALSE	TRUE	TRUE
DVQIGDIVTVGECRPLSK	1xMethyl [R14(100)]; 1xAcetyl [K18(100)]; 1xNitrosyl [C13(100)]	119	Acetyl-Methyl	P62280	119	FALSE	FALSE	FALSE	TRUE	FALSE	FALSE	FALSE	FALSE	FALSE	TRUE	TRUE
MAAAAAAAAAAGAAGGRGSGPGR	1xMet-loss+Acetyl [M1]; 2xMethyl [R17(100); R23(100)]	1	Acetyl-Methyl	Q86U42	1	FALSE	FALSE	FALSE	FALSE	TRUE	FALSE	FALSE	FALSE	FALSE	TRUE	TRUE
TKESLDVSRLTR	1xMethyl [R/K]; 1xAcetyl [K2(100)]	436	Acetyl-Methyl	Q32P28	436	FALSE	TRUE	FALSE	FALSE	FALSE	FALSE	FALSE	FALSE	FALSE	TRUE	TRUE
APKPDGPGGGPGGSHMGGNYGDDR	1xDeamidated [N19]; 1xAcetyl [K3(100)]	449	Acetyl-Deamidated	P35637	449	FALSE	FALSE	FALSE	FALSE	FALSE	TRUE	FALSE	TRUE	FALSE	TRUE	TRUE
GQVKNEALRELR	1xDeamidated [N5]; 2xAcetyl [K4(100); K4(100)]	144	Acetyl-Deamidated	Q9UJX2	144	FALSE	FALSE	FALSE	FALSE	FALSE	FALSE	FALSE	TRUE	FALSE	FALSE	TRUE
KCNGGAINCTNVQISDSPFR	1xCarbamidomethyl [C9]; 1xDeamidated [N3]; 1xAcetyl [K1(100)]	282	Acetyl-Deamidated	Q9H2U2	282	FALSE	FALSE	FALSE	FALSE	FALSE	FALSE	FALSE	TRUE	FALSE	FALSE	TRUE
KPANDITSQLEINFGDLGR	1xDeamidated [N4]; 1xAcetyl [K1(100)]	346	Acetyl-Deamidated	Q8NC51	346	FALSE	FALSE	TRUE	TRUE	FALSE	FALSE	FALSE	TRUE	FALSE	TRUE	TRUE
KPTDGASSSNCVTDISHLVR	1xCarbamidomethyl [C11]; 1xDeamidated [N10]; 1xAcetyl [K1(100)]	698	Acetyl-Deamidated	P49321	698	FALSE	FALSE	FALSE	TRUE	TRUE	FALSE	FALSE	TRUE	FALSE	TRUE	TRUE
KPVVNIITPSHVEER	1xDeamidated [N5]; 1xAcetyl [K1(100)]	385	Acetyl-Deamidated	Q16719	385	TRUE	FALSE	FALSE	TRUE	TRUE	FALSE	FALSE	TRUE	FALSE	TRUE	TRUE
FAAHLIAGAPSEGSGALKPELSR	1xPhospho [S22(94)]; 1xAcetyl [K18(100)]; 1xHexNAc [S]	707	Acetyl-HexNAc	Q8WTT2	707	FALSE	TRUE	FALSE	FALSE	FALSE	FALSE	FALSE	FALSE	FALSE	TRUE	TRUE
EAAASGLPLMVIIHKSWCGACKALK	2xGG [K15; K22]; 1xAcetyl [K25(100)]; 1xNitrosyl [C18(99.1)]	49	Acetyl-Ubiquitin	O95881	49	FALSE	TRUE	FALSE	FALSE	FALSE	FALSE	FALSE	FALSE	FALSE	TRUE	TRUE
ALGAKHCVKEVVEAHVDQK	2xAcetyl [K9(88.7); K]; 1xNitrosyl [C7(100)]	215	Acetyl-Nitro	P0DPI2	215	FALSE	TRUE	FALSE	FALSE	FALSE	FALSE	FALSE	FALSE	FALSE	TRUE	TRUE
DGKGDACDHDDDNDGIPDDKDNCR	1xAcetyl [R24]; 1xCarbamidomethyl [C7]; 1xMethyl [K20(100)]; 1xNitrosyl [C23(100)]	888	Acetyl-Nitro	P07996	888	FALSE	FALSE	FALSE	FALSE	TRUE	FALSE	FALSE	FALSE	FALSE	TRUE	TRUE
DVQIGDIVTVGECRPLSK	1xMethyl [R14(100)]; 1xAcetyl [K18(100)]; 1xNitrosyl [C13(100)]	119	Acetyl-Nitro	P62280	119	FALSE	FALSE	FALSE	TRUE	FALSE	FALSE	FALSE	FALSE	FALSE	TRUE	TRUE
EAAASGLPLMVIIHKSWCGACKALK	2xGG [K15; K22]; 1xAcetyl [K25(100)]; 1xNitrosyl [C18(99.1)]	49	Acetyl-Nitro	O95881	49	FALSE	TRUE	FALSE	FALSE	FALSE	FALSE	FALSE	FALSE	FALSE	TRUE	TRUE
KCNGGAINCTNVQISDSPFR	1xAcetyl [K1(100)]; 2xNitrosyl [C2(100); C9(100)]	282	Acetyl-Nitro	Q9H2U2	282	FALSE	FALSE	FALSE	FALSE	TRUE	TRUE	FALSE	TRUE	FALSE	TRUE	TRUE
PSLWKMMLNIDVSATAFYK	1xNitrosyl [Y18]; 1xAcetyl [K5(100)]	208	Acetyl-Nitro	Q9UKV8	208	FALSE	FALSE	FALSE	FALSE	FALSE	FALSE	FALSE	TRUE	FALSE	FALSE	TRUE
AAVAAAAPRAVAPYK	2xMethyl [R9(100); K15(100)]	510	Multi-Methyl	Q13310	510	FALSE	FALSE	FALSE	FALSE	FALSE	FALSE	FALSE	TRUE	FALSE	FALSE	TRUE
ACALSIEESCRPGDK	1xGG [K15]; 1xCarbamidomethyl [C2]; 2xMethyl [R11(100); K15(100)]; 1xNitrosyl [C10(100)]	466	Multi-Methyl	P31040	466	FALSE	FALSE	FALSE	FALSE	FALSE	FALSE	FALSE	TRUE	FALSE	FALSE	TRUE
AQLNIGNVLPVGTMPEGTIVCCLEEKPGDR	1xGG [K26]; 1xCarbamidomethyl [C21]; 2xMethyl [K26(100); R30(100)]; 1xNitrosyl [C22(100)]	94	Multi-Methyl	P62917	94	FALSE	TRUE	FALSE	FALSE	FALSE	FALSE	FALSE	TRUE	TRUE	TRUE	TRUE
AYGQQYWGQPGNRGGYR	2xMethyl [R13(100); R17(100)]	672	Multi-Methyl	Q1KMD3	672	FALSE	FALSE	FALSE	TRUE	FALSE	FALSE	FALSE	TRUE	FALSE	TRUE	TRUE
DEPFGGPPGSGTPSRGGR	2xMethyl [R15(100); R18(100)]	1291	Multi-Methyl	Q9C0J8	1291	FALSE	FALSE	FALSE	FALSE	FALSE	FALSE	FALSE	TRUE	FALSE	FALSE	TRUE
DPASLPQCLGPGCVRPAQPSSK	1xGG [K22]; 1xCarbamidomethyl [C8]; 2xMethyl [R15(100); K22(100)]; 1xNitrosyl [C13(100)]	368	Multi-Methyl	Q9P0U4	368	FALSE	FALSE	FALSE	FALSE	TRUE	FALSE	FALSE	TRUE	FALSE	TRUE	TRUE
EIAQDFKTDLR	2xMethyl [K7(100); R11(100)]	74	Multi-Methyl	P84243; Q71DI3	74	FALSE	FALSE	FALSE	FALSE	FALSE	FALSE	FALSE	TRUE	FALSE	FALSE	TRUE
EVYQQQQYGSGGRGNR	2xMethyl [R13(100); R16(100)]	233	Multi-Methyl	Q99729	233	FALSE	FALSE	TRUE	FALSE	FALSE	FALSE	FALSE	FALSE	FALSE	TRUE	TRUE
GPANGFRGGYDGYRPSFSNTPNSGYTQSQFSAPR	2xMethyl [R7(100); R14(100)]	627	Multi-Methyl	Q14444	627	FALSE	FALSE	FALSE	TRUE	FALSE	FALSE	FALSE	TRUE	FALSE	TRUE	TRUE
GPFPLQVVSVGGPARGR	2xMethyl [R15(100); R17(100)]	968	Multi-Methyl	Q9NZB2	968	TRUE	FALSE	FALSE	FALSE	FALSE	FALSE	FALSE	TRUE	FALSE	TRUE	TRUE
GPMTGSSGGDRGGFK	1xOxidation [M3]; 2xMethyl [R11(100); K15(100)]	196	Multi-Methyl	Q92804	196	FALSE	FALSE	FALSE	FALSE	FALSE	TRUE	FALSE	TRUE	TRUE	TRUE	TRUE
GPMTGSSGGDRGGFK	2xMethyl [R11(100); K15(100)]	196	Multi-Methyl	Q92804	196	FALSE	FALSE	FALSE	FALSE	FALSE	FALSE	FALSE	TRUE	FALSE	FALSE	TRUE
GPNYTSGYGTNSELSNPSETESERK	1xDeamidated [N]; 2xMethyl [R24(100); K25(100)]	392	Multi-Methyl	P51114	392	FALSE	FALSE	FALSE	TRUE	FALSE	FALSE	FALSE	FALSE	FALSE	TRUE	TRUE
KLEEVLSTEGAEENGNSDKK	1xDeamidated [N14]; 2xMethyl [K19(100); K20(100)]	521	Multi-Methyl	O15355	521	FALSE	FALSE	FALSE	TRUE	FALSE	FALSE	FALSE	FALSE	FALSE	TRUE	TRUE
KREDCSPADKPYIDEAR	1xCarbamidomethyl [C5]; 2xMethyl [K1(100); R2(100)]; 1xNitrosyl [C5(100)]	218	Multi-Methyl	Q96DG6	218	FALSE	FALSE	FALSE	FALSE	FALSE	FALSE	FALSE	TRUE	TRUE	FALSE	TRUE
MDSTEPAYSEKR	2xMethyl [K11(100); R12(100)]	155	Multi-Methyl	Q05639	155	FALSE	FALSE	FALSE	FALSE	FALSE	FALSE	FALSE	TRUE	FALSE	FALSE	TRUE
MDSTEPPYSQKR	2xMethyl [K11(100); R12(100)]	155	Multi-Methyl	P68104; Q5VTE0	155	TRUE	FALSE	FALSE	TRUE	TRUE	FALSE	FALSE	TRUE	TRUE	TRUE	TRUE
PQNLNDAYGPPSNFLEIDVSNPQTVGVGRGR	2xMethyl [R29(100); R31(100)]	15	Multi-Methyl	O60493	15	FALSE	FALSE	TRUE	FALSE	FALSE	FALSE	FALSE	FALSE	FALSE	TRUE	TRUE
QEMASASSSQRGR	1xOxidation [M3]; 2xMethyl [R11(100); R13(100)]	184	Multi-Methyl	P09651	184	FALSE	FALSE	FALSE	FALSE	FALSE	FALSE	FALSE	TRUE	FALSE	FALSE	TRUE
QEMASASSSQRGR	2xMethyl [R11(100); R13(100)]	184	Multi-Methyl	P09651	184	FALSE	FALSE	TRUE	FALSE	FALSE	FALSE	FALSE	FALSE	FALSE	TRUE	TRUE
SASPDDDLGSSNWEAADLGNEERK	2xMethyl [R23(100); K24(100)]	15	Multi-Methyl	O00193	15	FALSE	TRUE	FALSE	FALSE	FALSE	FALSE	FALSE	TRUE	FALSE	TRUE	TRUE
SPAGSQQQFGYSPGQQQTHPQGSPRTSTPFGSGR	2xMethyl [R25(100); R34(100)]	93	Multi-Methyl	Q8TAP9	93	FALSE	TRUE	TRUE	TRUE	FALSE	FALSE	FALSE	TRUE	FALSE	TRUE	TRUE
VAAPVGPVGPTPTVLPMGAPVPRPR	2xMethyl [R23(100); R25(100)]	223	Multi-Methyl	Q13435	223	FALSE	TRUE	FALSE	FALSE	FALSE	FALSE	FALSE	FALSE	FALSE	TRUE	TRUE
VANTSTQTMGPRPAAAAAAATPAVR	2xMethyl [R12(100); R25(100)]	482	Multi-Methyl	P11940	482	FALSE	FALSE	FALSE	TRUE	FALSE	FALSE	FALSE	FALSE	TRUE	TRUE	TRUE
VEPGSLESSPGLGRGR	2xMethyl [R14(100); R16(100)]	480	Multi-Methyl	Q92615	480	FALSE	FALSE	FALSE	FALSE	FALSE	FALSE	FALSE	TRUE	FALSE	FALSE	TRUE
VEVTVFDPDSLDPDRCESCYGAEAEDIK	1xGG [K28]; 1xCarbamidomethyl [C19]; 1xNitrosyl [Y20]; 2xMethyl [R15(100); K28(100)]	127	Multi-Methyl	Q9Y282	127	FALSE	FALSE	FALSE	FALSE	FALSE	FALSE	FALSE	TRUE	FALSE	FALSE	TRUE
VGMGSGSICITQEVLACGRPQATAVYK	1xCarbamidomethyl [C9]; 2xMethyl [R19(100); K27(100)]; 1xNitrosyl [C17(100)]	323	Multi-Methyl	P12268	323	FALSE	FALSE	FALSE	FALSE	FALSE	FALSE	FALSE	TRUE	TRUE	FALSE	TRUE
VTGPQATTGTPLVTMRPASQAGK	2xMethyl [R16(100); K23(100)]	489	Multi-Methyl	P51610	489	FALSE	FALSE	TRUE	FALSE	FALSE	FALSE	FALSE	FALSE	FALSE	TRUE	TRUE
VVETDPSPYCIVAPDTVIHCEGEPIKR	1xCarbamidomethyl [C10]; 2xMethyl [K26(100); R27(100)]; 1xNitrosyl [C20(100)]	165	Multi-Methyl	P55072	165	TRUE	TRUE	TRUE	FALSE	FALSE	FALSE	FALSE	TRUE	TRUE	TRUE	TRUE
AYGQQYWGQPGNRGGYR	1xDeamidated [N12]; 2xMethyl [R13(100); R17(100)]	672	Methyl-Deamidated	Q1KMD3	672	FALSE	FALSE	FALSE	TRUE	FALSE	FALSE	FALSE	FALSE	FALSE	TRUE	TRUE
GFGDGYNGYGGGPGGGNFGGSPGYGGGR	1xDeamidated [N]; 1xMethyl [R28(100)]	239	Methyl-Deamidated	P22626; P22626	239	FALSE	FALSE	FALSE	TRUE	TRUE	TRUE	FALSE	TRUE	FALSE	TRUE	TRUE
GGNFGFGDSRGGGGNFGPGPGSNFR	1xDeamidated [N]; 1xMethyl [R10(100)]	204	Methyl-Deamidated	P22626	204	TRUE	FALSE	FALSE	TRUE	FALSE	FALSE	FALSE	FALSE	FALSE	TRUE	TRUE
GGSDGYGSGRGFGDGYNGYGGGPGGGNFGGSPGYGGGR	1xDeamidated [N17]; 1xMethyl [R10(100)]	229	Methyl-Deamidated	P22626	229	FALSE	TRUE	TRUE	FALSE	FALSE	FALSE	FALSE	FALSE	TRUE	TRUE	TRUE
GPANGFRGGYDGYRPSFSNTPNSGYTQSQFSAPR	2xDeamidated [N]; 2xMethyl [R7(100); R14(100)]	627	Methyl-Deamidated	Q14444	627	FALSE	FALSE	FALSE	TRUE	FALSE	FALSE	FALSE	FALSE	FALSE	TRUE	TRUE
GPANGFRGGYDGYRPSFSNTPNSGYTQSQFSAPR	1xDeamidated [N]; 2xMethyl [R7(100); R14(100)]	627	Methyl-Deamidated	Q14444	627	FALSE	FALSE	FALSE	TRUE	FALSE	FALSE	FALSE	TRUE	FALSE	TRUE	TRUE
GPNYTSGYGTNSELSNPSETESERK	1xDeamidated [N]; 2xMethyl [R24(100); K25(100)]	392	Methyl-Deamidated	P51114	392	FALSE	FALSE	FALSE	TRUE	FALSE	FALSE	FALSE	FALSE	FALSE	TRUE	TRUE
GSYGGGDGGYNGFGGDGGNYGGGPGYSSR	1xDeamidated [N11]; 1xMethyl [R29(100)]	258	Methyl-Deamidated	P51991; P51991	258	FALSE	FALSE	FALSE	TRUE	TRUE	FALSE	FALSE	FALSE	FALSE	TRUE	TRUE
HIADLAGNSEVILPVPAFNVINGGSHAGNK	2xDeamidated [N22; N]; 1xMethyl [K30(100)]	133	Methyl-Deamidated	P06733	133	FALSE	TRUE	FALSE	FALSE	FALSE	FALSE	FALSE	FALSE	FALSE	TRUE	TRUE
HTGPGILSMANAGPNTNGSQFFICTAK	2xDeamidated [N17; N]; 1xMethyl [K27(100)]; 1xPhospho [T25(79.7)]	92	Methyl-Deamidated	P62937	92	FALSE	FALSE	FALSE	TRUE	FALSE	FALSE	FALSE	FALSE	FALSE	TRUE	TRUE
HTGPGILSMANAGPNTNGSQFFICTAK	1xDeamidated [N]; 1xMethyl [K27(100)]; 1xPhospho [T25(94.9)]	92	Methyl-Deamidated	P62937	92	FALSE	FALSE	FALSE	TRUE	FALSE	FALSE	FALSE	TRUE	FALSE	TRUE	TRUE
ISLGLPVGAVINCADNTGAK	1xDeamidated [N12]; 1xMethyl [K20(100)]; 1xPhospho [T17(100)]	16	Methyl-Deamidated	P62829; P62829	16	FALSE	FALSE	TRUE	FALSE	FALSE	FALSE	FALSE	FALSE	FALSE	TRUE	TRUE
KCNGGAINCTNVQISDSPFR	1xCarbamidomethyl [C]; 1xDeamidated [N]; 1xMethyl [K1(100)]; 1xNitrosyl [C2(100)]	282	Methyl-Deamidated	Q9H2U2	282	FALSE	FALSE	FALSE	FALSE	TRUE	FALSE	FALSE	FALSE	FALSE	TRUE	TRUE
KLEEVLSTEGAEENGNSDKK	1xDeamidated [N14]; 2xMethyl [K19(100); K20(100)]	521	Methyl-Deamidated	O15355	521	FALSE	FALSE	FALSE	TRUE	FALSE	FALSE	FALSE	FALSE	FALSE	TRUE	TRUE
LNATNIELATVQPGQNFHMFTK	1xDeamidated [N16]; 1xMethyl [K22(100)]	210	Methyl-Deamidated	P28066	210	FALSE	TRUE	FALSE	FALSE	FALSE	FALSE	FALSE	FALSE	FALSE	TRUE	TRUE
PQNLNDAYGPPSNFLEIDVSNPQTVGVGR	1xDeamidated [N13]; 1xMethyl [R29(100)]	15	Methyl-Deamidated	O60493	15	FALSE	TRUE	FALSE	FALSE	FALSE	FALSE	FALSE	FALSE	FALSE	TRUE	TRUE
PQNLNDAYGPPSNFLEIDVSNPQTVGVGRGR	1xDeamidated [N]; 2xMethyl [R29(100); R31(100)]	15	Methyl-Deamidated	O60493	15	FALSE	FALSE	TRUE	FALSE	FALSE	FALSE	FALSE	FALSE	FALSE	TRUE	TRUE
RGAYGGGYGGYDDYNGYNDGYGFGSDR	1xDeamidated [N]; 1xMethyl [R1(100)]	233	Methyl-Deamidated	P31943	233	FALSE	FALSE	TRUE	TRUE	FALSE	FALSE	FALSE	FALSE	FALSE	TRUE	TRUE
RPHDYQPLPGMSENPSVYVPGVVSTVVPDSAHK	1xDeamidated [N14]; 1xNitrosyl [Y5]; 1xMethyl [R1(100)]	228	Methyl-Deamidated	P26368	228	FALSE	FALSE	TRUE	FALSE	FALSE	FALSE	FALSE	TRUE	FALSE	TRUE	TRUE
RPQYSNPPVQGEVMEGADNQGAGEQGR	1xDeamidated [N6]; 1xNitrosyl [Y4]; 1xMethyl [R1(100)]	205	Methyl-Deamidated	P67809	205	FALSE	TRUE	FALSE	FALSE	FALSE	FALSE	FALSE	FALSE	FALSE	TRUE	TRUE
SASPDDDLGSSNWEAADLGNEERK	1xDeamidated [N12]; 2xMethyl [R23(100); K24(100)]	15	Methyl-Deamidated	O00193	15	FALSE	TRUE	FALSE	FALSE	FALSE	FALSE	FALSE	FALSE	FALSE	TRUE	TRUE
SDPFVPPAASSEPLSTPWNELNYVGGR	1xDeamidated [N22]; 1xMethyl [R27(100)]	207	Methyl-Deamidated	O43823	207	FALSE	TRUE	FALSE	FALSE	FALSE	FALSE	FALSE	FALSE	FALSE	TRUE	TRUE
SLSNVIAHEISHSWTGNLVTNK	2xDeamidated [N17; N21]; 1xMethyl [K22(100)]	289	Methyl-Deamidated	P09960	289	FALSE	FALSE	FALSE	FALSE	FALSE	FALSE	FALSE	TRUE	FALSE	FALSE	TRUE
TLSVEPSQQLDTASTEETDPETSQPEPNR	1xDeamidated [N28]; 1xMethyl [R29(100)]; 2xPhospho [T/S]	1309	Methyl-Deamidated	Q8TEQ6	1309	FALSE	TRUE	FALSE	FALSE	FALSE	FALSE	FALSE	FALSE	FALSE	TRUE	TRUE
VGSSNFRGGLGGGYGGASGMGGITAVTVNQSLLSPLVLEVDPNIQAVR	1xDeamidated [N29]; 1xOxidation [M20]; 1xMethyl [R7(100)]	41	Methyl-Deamidated	P05787	41	FALSE	TRUE	FALSE	FALSE	FALSE	FALSE	FALSE	FALSE	FALSE	TRUE	TRUE
ISASGPESLLGGPGGASAAPAAGSK	1xMethyl [K25(100)]; 2xPhospho [S24(83.4); S]; 1xHexNAc [S]	110	Methyl-HexNAc	Q9Y2U8	110	FALSE	TRUE	FALSE	FALSE	FALSE	FALSE	FALSE	FALSE	FALSE	TRUE	TRUE
ACALSIEESCRPGDK	1xGG [K15]; 1xCarbamidomethyl [C2]; 2xMethyl [R11(100); K15(100)]; 1xNitrosyl [C10(100)]	466	Methyl-Nitro	P31040	466	FALSE	FALSE	FALSE	FALSE	FALSE	FALSE	FALSE	TRUE	FALSE	FALSE	TRUE
ADRDESSPYAAMLAAQDVAQR	1xNitrosyl [Y9]; 1xMethyl [R3(100)]	64	Methyl-Nitro	P62263	64	TRUE	FALSE	FALSE	FALSE	FALSE	FALSE	FALSE	TRUE	FALSE	TRUE	TRUE
AQLNIGNVLPVGTMPEGTIVCCLEEKPGDR	1xGG [K26]; 1xCarbamidomethyl [C21]; 2xMethyl [K26(100); R30(100)]; 1xNitrosyl [C22(100)]	94	Methyl-Nitro	P62917	94	FALSE	TRUE	FALSE	FALSE	FALSE	FALSE	FALSE	TRUE	TRUE	TRUE	TRUE
DADPILRCEMASTGEVACFGEGIHTAFLK	1xCarbamidomethyl [C18]; 1xOxidation [M10]; 1xMethyl [R7(100)]; 1xNitrosyl [C8(100)]	1320	Methyl-Nitro	P31327	1320	TRUE	FALSE	FALSE	FALSE	FALSE	FALSE	FALSE	FALSE	FALSE	TRUE	TRUE
DALRDEYDDLSDLNAVQMESVR	1xNitrosyl [Y7]; 1xMethyl [R4(100)]	163	Methyl-Nitro	O15173; O15173	163	FALSE	FALSE	FALSE	TRUE	FALSE	FALSE	FALSE	FALSE	FALSE	TRUE	TRUE
DGKGDACDHDDDNDGIPDDKDNCR	1xAcetyl [R24]; 1xCarbamidomethyl [C7]; 1xMethyl [K20(100)]; 1xNitrosyl [C23(100)]	888	Methyl-Nitro	P07996	888	FALSE	FALSE	FALSE	FALSE	TRUE	FALSE	FALSE	FALSE	FALSE	TRUE	TRUE
DPASLPQCLGPGCVRPAQPSSK	1xGG [K22]; 1xCarbamidomethyl [C8]; 2xMethyl [R15(100); K22(100)]; 1xNitrosyl [C13(100)]	368	Methyl-Nitro	Q9P0U4	368	FALSE	FALSE	FALSE	FALSE	TRUE	FALSE	FALSE	TRUE	FALSE	TRUE	TRUE
DPTVEFPPDLCSRVTFVNFTVTR	1xMethyl [R13(99.9)]; 1xNitrosyl [C11(100)]	3683	Methyl-Nitro	Q14204	3683	FALSE	TRUE	FALSE	FALSE	FALSE	FALSE	FALSE	FALSE	FALSE	TRUE	TRUE
DVQIGDIVTVGECRPLSK	1xMethyl [R14(100)]; 1xAcetyl [K18(100)]; 1xNitrosyl [C13(100)]	119	Methyl-Nitro	P62280	119	FALSE	FALSE	FALSE	TRUE	FALSE	FALSE	FALSE	FALSE	FALSE	TRUE	TRUE
EVEDCVTNRPCR	1xCarbamidomethyl [C]; 1xMethyl [R9(91.6)]; 1xNitrosyl [C11(100)]	106	Methyl-Nitro	P07358	106	FALSE	FALSE	FALSE	FALSE	TRUE	FALSE	FALSE	FALSE	FALSE	TRUE	TRUE
GETKSFYPEEVSSMVLTK	1xNitrosyl [Y7]; 1xMethyl [K4(100)]	109	Methyl-Nitro	P11142	109	FALSE	FALSE	FALSE	FALSE	FALSE	FALSE	FALSE	TRUE	TRUE	FALSE	TRUE
KCNGGAINCTNVQISDSPFR	1xCarbamidomethyl [C]; 1xDeamidated [N]; 1xMethyl [K1(100)]; 1xNitrosyl [C2(100)]	282	Methyl-Nitro	Q9H2U2	282	FALSE	FALSE	FALSE	FALSE	TRUE	FALSE	FALSE	FALSE	FALSE	TRUE	TRUE
KREDCSPADKPYIDEAR	1xCarbamidomethyl [C5]; 2xMethyl [K1(100); R2(100)]; 1xNitrosyl [C5(100)]	218	Methyl-Nitro	Q96DG6	218	FALSE	FALSE	FALSE	FALSE	FALSE	FALSE	FALSE	TRUE	TRUE	FALSE	TRUE
KYEDICPSTHNMDVPNIK	1xCarbamidomethyl [C6]; 1xNitrosyl [Y2]; 1xMethyl [K1(100)]	68	Methyl-Nitro	P63241	68	FALSE	FALSE	FALSE	FALSE	FALSE	TRUE	FALSE	TRUE	FALSE	TRUE	TRUE
KYEEIDNAPEER	1xNitrosyl [Y2]; 1xMethyl [K1(100)]	91	Methyl-Nitro	P49411	91	FALSE	FALSE	FALSE	FALSE	FALSE	FALSE	FALSE	TRUE	FALSE	FALSE	TRUE
RPHDYQPLPGMSENPSVYVPGVVSTVVPDSAHK	1xDeamidated [N14]; 1xNitrosyl [Y5]; 1xMethyl [R1(100)]	228	Methyl-Nitro	P26368	228	FALSE	FALSE	TRUE	FALSE	FALSE	FALSE	FALSE	TRUE	FALSE	TRUE	TRUE
RPQYSNPPVQGEVMEGADNQGAGEQGR	1xNitrosyl [Y4]; 1xMethyl [R1(100)]	205	Methyl-Nitro	P67809	205	FALSE	TRUE	TRUE	FALSE	FALSE	FALSE	FALSE	FALSE	FALSE	TRUE	TRUE
RPQYSNPPVQGEVMEGADNQGAGEQGRPVR	1xNitrosyl [Y4]; 1xMethyl [R1(100)]	205	Methyl-Nitro	P67809	205	FALSE	TRUE	FALSE	FALSE	FALSE	FALSE	FALSE	TRUE	FALSE	TRUE	TRUE
TVPEGDWFCPECRPK	1xGG [K15]; 1xCarbamidomethyl [C9]; 2xMethyl [R13(100); K15(100)]; 1xNitrosyl [C12(100)]	1184	Methyl-Nitro	Q9NRL2	1184	FALSE	FALSE	FALSE	FALSE	FALSE	TRUE	FALSE	FALSE	FALSE	TRUE	TRUE
VEVTVFDPDSLDPDRCESCYGAEAEDIK	1xGG [K28]; 1xCarbamidomethyl [C19]; 1xNitrosyl [Y20]; 2xMethyl [R15(100); K28(100)]	127	Methyl-Nitro	Q9Y282	127	FALSE	FALSE	FALSE	FALSE	FALSE	FALSE	FALSE	TRUE	FALSE	FALSE	TRUE
VGMGSGSICITQEVLACGRPQATAVYK	1xCarbamidomethyl [C9]; 2xMethyl [R19(100); K27(100)]; 1xNitrosyl [C17(100)]	323	Methyl-Nitro	P12268	323	FALSE	FALSE	FALSE	TRUE	FALSE	FALSE	FALSE	TRUE	TRUE	TRUE	TRUE
VVETDPSPYCIVAPDTVIHCEGEPIKR	1xCarbamidomethyl [C10]; 2xMethyl [K26(100); R27(100)]; 1xNitrosyl [C20(100)]	165	Methyl-Nitro	P55072	165	TRUE	TRUE	TRUE	FALSE	FALSE	FALSE	FALSE	TRUE	TRUE	TRUE	TRUE
WAEPGEPICVVCGR	1xMethyl [R14(100)]; 1xNitrosyl [C]	100	Methyl-Nitro	Q5T1V6	100	FALSE	FALSE	FALSE	FALSE	FALSE	FALSE	FALSE	TRUE	FALSE	FALSE	TRUE
YRPQTLNDLISHQDILSTIQK	1xNitrosyl [Y1]; 1xMethyl [R2(100)]	26	Methyl-Nitro	P40937	26	FALSE	FALSE	FALSE	FALSE	TRUE	TRUE	FALSE	TRUE	FALSE	TRUE	TRUE
GPANGFRGGYDGYRPSFSNTPNSGYTQSQFSAPR	2xDeamidated [N]; 2xMethyl [R7(100); R14(100)]	627	Multi-Deamidated	Q14444		FALSE	FALSE	FALSE	TRUE	FALSE	FALSE	FALSE	FALSE	FALSE	TRUE	TRUE
HIADLAGNSEVILPVPAFNVINGGSHAGNK	2xDeamidated [N22; N]; 1xMethyl [K30(100)]	133	Multi-Deamidated	P06733		FALSE	TRUE	FALSE	FALSE	FALSE	FALSE	FALSE	FALSE	FALSE	TRUE	TRUE
HTGPGILSMANAGPNTNGSQFFICTAK	2xDeamidated [N17; N]; 1xMethyl [K27(100)]; 1xPhospho [T25(79.7)]	92	Multi-Deamidated	P62937		FALSE	FALSE	FALSE	TRUE	FALSE	FALSE	FALSE	FALSE	FALSE	TRUE	TRUE
RPQYSNPPVQGEVMEGADNQGAGEQGRPVR	2xDeamidated [N6; N19]; 1xNitrosyl [Y4]; 1xMethyl [R1(100)]	205	Multi-Deamidated	P67809		FALSE	TRUE	FALSE	FALSE	FALSE	FALSE	FALSE	FALSE	FALSE	TRUE	TRUE
SLSNVIAHEISHSWTGNLVTNK	2xDeamidated [N17; N21]; 1xMethyl [K22(100)]	289	Multi-Deamidated	P09960		FALSE	FALSE	FALSE	FALSE	FALSE	FALSE	FALSE	TRUE	FALSE	FALSE	TRUE
SQNRPQGQSTQPSNAAGTNTTSASTPR	1xDeamidated [N]; 1xHexNAc [S/T/N]	104	Deamidated-HexNAc	Q9UHD9	104	FALSE	FALSE	TRUE	FALSE	FALSE	FALSE	FALSE	FALSE	TRUE	TRUE	TRUE
AEGSDVANAVLDGADCIMLSGETAK	1xDeamidated [N8]; 1xOxidation [M18]; 1xNitrosyl [C16(100)]; 1xHexNAc [N/S/T]	343	Deamidate-Nitro	P14618	343	FALSE	TRUE	FALSE	FALSE	FALSE	FALSE	FALSE	FALSE	FALSE	TRUE	TRUE
KCNGGAINCTNVQISDSPFR	1xCarbamidomethyl [C]; 1xDeamidated [N]; 1xMethyl [K1(100)]; 1xNitrosyl [C2(100)]	282	Deamidate-Nitro	Q9H2U2	282	FALSE	FALSE	FALSE	FALSE	TRUE	FALSE	FALSE	FALSE	FALSE	TRUE	TRUE
RPQYSNPPVQGEVMEGADNQGAGEQGRPVR	2xDeamidated [N6; N19]; 1xNitrosyl [Y4]; 1xMethyl [R1(100)]	205	Deamidate-Nitro	P67809	205	FALSE	TRUE	FALSE	FALSE	FALSE	FALSE	FALSE	FALSE	FALSE	TRUE	TRUE
SPNPSLLHLCGSLAQLACVEPVR	1xDeamidated [N3]; 2xNitrosyl [C10(100); C18(100)]	1	Deamidate-Nitro	Q5T4S7	1	FALSE	FALSE	FALSE	FALSE	TRUE	FALSE	FALSE	FALSE	FALSE	TRUE	TRUE
TNCNVAVINVGAPAAGMNAAVR	2xDeamidated [N4; N]; 1xNitrosyl [C3(100)]	409	Deamidate-Nitro	Q01813	409	TRUE	FALSE	FALSE	FALSE	FALSE	FALSE	FALSE	FALSE	FALSE	TRUE	TRUE
VSGPDPKPGSNCSPAQSVLSEVPSVPTNGMAK	1xDeamidated [N]; 1xPhospho [S24(83.7)]; 1xNitrosyl [C12(100)]	12	Deamidate-Nitro	P22314	12	FALSE	TRUE	TRUE	FALSE	FALSE	FALSE	FALSE	FALSE	TRUE	TRUE	TRUE
LSSGPFR	2xHexNAc [S2(100); S3(100)]	1357	Multi-HexNAc	P26358	1357	TRUE	FALSE	FALSE	FALSE	FALSE	FALSE	FALSE	FALSE	FALSE	TRUE	TRUE
VVLPTLASLR	2xHexNAc [T5(100); S8(100)]	786	Multi-HexNac	Q01970	786	FALSE	FALSE	TRUE	FALSE	FALSE	FALSE	FALSE	FALSE	FALSE	TRUE	TRUE
AEGSDVANAVLDGADCIMLSGETAK	1xDeamidated [N8]; 1xOxidation [M18]; 1xNitrosyl [C16(100)]; 1xHexNAc [N/S/T]	343	HexNAc-Nitro	P14618	343	FALSE	TRUE	FALSE	FALSE	FALSE	FALSE	FALSE	FALSE	FALSE	TRUE	TRUE
GPADSGWMPQAAPCLSGAPQASAADVVVVHGR	1xPhospho [S]; 1xNitrosyl [C14(100)]; 1xHexNAc [S]	13	HexNAc-Nitro	P09110	13	FALSE	TRUE	FALSE	FALSE	FALSE	FALSE	FALSE	FALSE	FALSE	TRUE	TRUE
VDTIGQMSCNPSFGGIGKGHLMR	1xDeamidated [N10]; 1xNitrosyl [C9(100)]; 1xHexNAc [N10(96.5)]	69	HexNAc-Nitro	Q9Y2Z2	69	FALSE	TRUE	FALSE	FALSE	FALSE	FALSE	FALSE	FALSE	FALSE	TRUE	TRUE
EAAASGLPLMVIIHKSWCGACKALK	2xGG [K15; K22]; 1xAcetyl [K25(100)]; 1xNitrosyl [C18(99.1)]	O95881	Multi-Ubiquitin	O95881	49	FALSE	TRUE	FALSE	FALSE	FALSE	FALSE	FALSE	FALSE	FALSE	TRUE	TRUE
ALVLDCHYPEDEVGQEDEAESDIFSIR	2xNitrosyl [C6(100); C6(100)]	181	Multi-Nitro	Q07021	181	FALSE	TRUE	FALSE	FALSE	FALSE	FALSE	FALSE	FALSE	FALSE	TRUE	TRUE
CSYQPTMEGVHTVHVTFAGVPIPR	2xNitrosyl [C1(100); C1(100)]	444	Multi-Nitro	P21333	444	FALSE	FALSE	FALSE	TRUE	FALSE	FALSE	FALSE	FALSE	FALSE	TRUE	TRUE
DGSDEPGTAACPNGSFHCTNTGYK	1xCarbamidomethyl [C11]; 2xNitrosyl [C18(100); C]	60	Multi-Nitro	P14314	60	FALSE	FALSE	FALSE	TRUE	FALSE	FALSE	FALSE	FALSE	FALSE	TRUE	TRUE
FAEMYPAFAEEYLYPDQTHFESCAETSPAPIPNGFCADFSPENSDAGR	1xCarbamidomethyl [C36]; 2xNitrosyl [C23(99.7); C]	479	Multi-Nitro	Q8NF37	479	FALSE	TRUE	FALSE	FALSE	FALSE	FALSE	FALSE	TRUE	FALSE	TRUE	TRUE
FETLEPEVSHEETEHSYHVEETVSQDCNQDMEEMMSEQENPDSSEPVVEDER	1xOxidation [M]; 2xNitrosyl [C27(100); C27(100)]	196	Multi-Nitro	Q12797	196	FALSE	TRUE	FALSE	FALSE	FALSE	FALSE	FALSE	FALSE	FALSE	TRUE	TRUE
GFTMIGEHSIYCTVNNDEGEWSGPPPECR	1xCarbamidomethyl [C28]; 1xOxidation [M4]; 2xNitrosyl [C12(100); C]	256	Multi-Nitro	P08174	256	FALSE	TRUE	FALSE	FALSE	FALSE	FALSE	FALSE	FALSE	FALSE	TRUE	TRUE
KCNGGAINCTNVQISDSPFR	1xAcetyl [K1(100)]; 2xNitrosyl [C2(100); C9(100)]	282	Multi-Nitro	Q9H2U2	282	FALSE	FALSE	FALSE	FALSE	TRUE	TRUE	FALSE	FALSE	FALSE	TRUE	TRUE
KGYEVIYLTEPVDEYCIQALPEFDGK	2xNitrosyl [C16(100); C16(100)]	561	Multi-Nitro	P14625	561	FALSE	TRUE	FALSE	FALSE	FALSE	FALSE	FALSE	FALSE	FALSE	TRUE	TRUE
IGDTCDNNQDIDEDGHQNNLDNCPYVPNANQADHDK	1xCarbamidomethyl [C]; 2xNitrosyl [C23(100); C]	852	Multi-Nitro	P07996	852	FALSE	FALSE	FALSE	FALSE	FALSE	FALSE	FALSE	TRUE	TRUE	FALSE	TRUE
LGSAGGLGSTLGGSSYSSCYSFGSGGGYGSSFGGVDGLLAGGEK	2xNitrosyl [C19(100); Y]	42	Multi-Nitro	Q04695	42	FALSE	FALSE	FALSE	FALSE	FALSE	FALSE	FALSE	FALSE	TRUE	FALSE	FALSE
IHFISPNIYCCGAGTAADTDMTTQLISSNLELHSLSTGR	1xCarbamidomethyl [C]; 2xNitrosyl [C10(100); C]	77	Multi-Nitro	Q99436	77	FALSE	TRUE	FALSE	FALSE	FALSE	FALSE	FALSE	TRUE	FALSE	TRUE	TRUE
SICYLLGQPEPPAPGTALPAPDR	2xNitrosyl [C3(100); C3(100)]	1185	Multi-Nitro	Q5XPI4	1185	FALSE	FALSE	FALSE	FALSE	TRUE	FALSE	FALSE	FALSE	FALSE	TRUE	TRUE
SPNPSLLHLCGSLAQLACVEPVR	1xDeamidated [N3]; 2xNitrosyl [C10(100); C18(100)]	1	Multi-Nitro	Q5T4S7	1	FALSE	FALSE	FALSE	FALSE	TRUE	FALSE	FALSE	FALSE	FALSE	TRUE	TRUE
VDSDDQWGEYSCVFLPEPMGTANIQLHGPPR	2xNitrosyl [C12(100); C12(100)]	192	Multi-Nitro	P35613	192	FALSE	FALSE	FALSE	FALSE	FALSE	FALSE	FALSE	FALSE	TRUE	FALSE	FALSE
VVETDPSPYCIVAPDTVIHCEGEPIKR	1xCarbamidomethyl [C20]; 2xNitrosyl [C10(100); C]	165	Multi-Nitro	P55072	165	FALSE	TRUE	FALSE	FALSE	FALSE	FALSE	FALSE	FALSE	FALSE	TRUE	TRUE
						14	93	35	49	30	10	0	74	35	184	213

## Sheet: Multi-PTM search PSMs
Annotated Sequence	Modifications	ptmRS: Best Site Probabilities	Protein Accessions
AAVAAAAPrAVAPYk	R9(Methyl); K15(Methyl)	R9(Methyl): 100; K15(Methyl): 100	Q13310
AAVAAAAPrAVAPYk	R9(Methyl); K15(Methyl)	R9(Methyl): 100; K15(Methyl): 100	Q13310
AAVAAAAPrAVAPYk	R9(Methyl); K15(Methyl)	R9(Methyl): 100; K15(Methyl): 100	Q13310
AAVAAAAPrAVAPYk	R9(Methyl); K15(Methyl)	R9(Methyl): 100; K15(Methyl): 100	Q13310
AAVAAAAPrAVAPYk	R9(Methyl); K15(Methyl)	R9(Methyl): 100; K15(Methyl): 100	Q13310
AcALSIEEScrPGDk	C2(Carbamidomethyl); C10(Nitrosyl); R11(Methyl); K15(Methyl)	C10(Nitrosyl): 100; R11(Methyl): 100; K15(Methyl): 100	P31040
AcALSIEEScrPGDk	C2(Carbamidomethyl); C10(Nitrosyl); R11(Methyl); K15(Methyl)	C10(Nitrosyl): 100; R11(Methyl): 100; K15(Methyl): 100	P31040
AcALSIEEScrPGDk	C2(Carbamidomethyl); C10(Nitrosyl); R11(Methyl); K15(Methyl)	C10(Nitrosyl): 100; R11(Methyl): 100; K15(Methyl): 100	P31040
AcALSIEEScrPGDk	C2(Carbamidomethyl); C10(Nitrosyl); R11(Methyl); K15(Methyl)	C10(Nitrosyl): 100; R11(Methyl): 100; K15(Methyl): 100	P31040
AcALSIEEScrPGDk	C2(Carbamidomethyl); C10(Nitrosyl); R11(Methyl); K15(Methyl)	C10(Nitrosyl): 100; R11(Methyl): 100; K15(Methyl): 100	P31040
AcALSIEEScrPGDk	C2(Carbamidomethyl); C10(Nitrosyl); R11(Methyl); K15(Methyl)	C10(Nitrosyl): 100; R11(Methyl): 100; K15(Methyl): 100	P31040
AcALSIEEScrPGDk	C2(Carbamidomethyl); C10(Nitrosyl); R11(Methyl); K15(Methyl)	C10(Nitrosyl): 100; R11(Methyl): 100; K15(Methyl): 100	P31040
ACALSIEESCRPGDk	K15(GG)		P31040
ADrDESSPyAAMLAAQDVAQR	R3(Methyl); Y9(Nitrosyl)	R3(Methyl): 100	P62263
ADrDESSPyAAMLAAQDVAQR	R3(Methyl); Y9(Nitrosyl)	R3(Methyl): 100	P62263
ADrDESSPyAAMLAAQDVAQR	R3(Methyl); Y9(Nitrosyl)	R3(Methyl): 100	P62263
ADrDESSPyAAMLAAQDVAQR	R3(Methyl); Y9(Nitrosyl)	R3(Methyl): 100	P62263
ADrDESSPyAAMLAAQDVAQR	R3(Methyl); Y9(Nitrosyl)	R3(Methyl): 100	P62263
ADrDESSPyAAMLAAQDVAQR	R3(Methyl); Y9(Nitrosyl)	R3(Methyl): 100	P62263
ADrDESSPyAAMLAAQDVAQR	R3(Methyl); Y9(Nitrosyl)	R3(Methyl): 100	P62263
AEGSDVAnAVLDGADcImLSGEtAK	N8(Deamidated); C16(Nitrosyl); M18(Oxidation); T23(HexNAc)	N8(HexNAc): 57.44; C16(Nitrosyl): 100	P14618
AEGSDVAnAVLDGADcImLSGEtAK	N8(Deamidated); C16(Nitrosyl); M18(Oxidation); T23(HexNAc)	N8(HexNAc): 57.44; C16(Nitrosyl): 100	P14618
AEPPkAPEQEQAAPGPAAGGEAPk	K5(Acetyl); K24(Acetyl)	K5(Acetyl): 100; K24(Acetyl): 100	P80723
AEPPkAPEQEQAAPGPAAGGEAPk	K5(Acetyl); K24(Acetyl)	K5(Acetyl): 100; K24(Acetyl): 100	P80723
AESSSGGGTVPSsAGILEQGPSPGDGSPPk	S13(Phospho); K30(Methyl)	S27(Phospho): 50.42; K30(Methyl): 100	Q68EM7
AESSSGGGTVPSsAGILEQGPSPGDGSPPk	S13(Phospho); K30(Methyl)	S27(Phospho): 50.42; K30(Methyl): 100	Q68EM7
AGEPNsPDAEEANsPDVTAGcDPAGVHPP	S6(Phospho); S14(Phospho); C21(Carbamidomethyl)	S6(Phospho): 100; S14(Phospho): 99.91	Q08J23
AGEPNsPDAEEANSPDVtAGcDPAGVHPP	S6(Phospho); T18(Phospho); C21(Carbamidomethyl)	S6(Phospho): 94.86; S14(Phospho): 94.86	Q08J23
AGEPNsPDAEEANsPDVTAGcDPAGVHPP	S6(Phospho); S14(Phospho); C21(Carbamidomethyl)	S6(Phospho): 97.65; S14(Phospho): 94.52	Q08J23
AGEPnsPDAEEANsPDVTAGcDPAGVHPPR	N5(Deamidated); S6(Phospho); S14(Phospho); C21(Carbamidomethyl)	S6(Phospho): 100; S14(Phospho): 99.93	Q08J23
AGEPNsPDAEEANsPDVTAGcDPAGVHPPR	S6(Phospho); S14(Phospho); C21(Carbamidomethyl)	S6(Phospho): 99.52; T18(Phospho): 99.52	Q08J23
AGEPnsPDAEEANsPDVTAGcDPAGVHPPR	N5(Deamidated); S6(Phospho); S14(Phospho); C21(Carbamidomethyl)	S6(Phospho): 79.97; T18(Phospho): 79.97	Q08J23
AGEPNsPDAEEANsPDVTAGcDPAGVHPPR	S6(Phospho); S14(Phospho); C21(Carbamidomethyl)	S6(Phospho): 100; S14(Phospho): 50; T18(Phospho): 50	Q08J23
AGEPNsPDAEEANsPDVTAGcDPAGVHPPR	S6(Phospho); S14(Phospho); C21(Carbamidomethyl)	S6(Phospho): 77.47; T18(Phospho): 92.35	Q08J23
AGEPnsPDAEEANsPDVTAGcDPAGVHPPR	N5(Deamidated); S6(Phospho); S14(Phospho); C21(Carbamidomethyl)	S6(Phospho): 100; S14(Phospho): 94.17	Q08J23
AGEPNsPDAEEANsPDVTAGcDPAGVHPPR	S6(Phospho); S14(Phospho); C21(Carbamidomethyl)	S6(Phospho): 80.6; T18(Phospho): 80.6	Q08J23
AGEPNsPDAEEANsPDVTAGcDPAGVHPPR	S6(Phospho); S14(Phospho); C21(Carbamidomethyl)	S6(Phospho): 99.99; S14(Phospho): 80.84	Q08J23
AGEPnsPDAEEANsPDVTAGcDPAGVHPPR	N5(Deamidated); S6(Phospho); S14(Phospho); C21(Carbamidomethyl)	S6(Phospho): 99.25; S14(Phospho): 92.45	Q08J23
AGEPnsPDAEEANsPDVTAGcDPAGVHPPR	N5(Deamidated); S6(Phospho); S14(Phospho); C21(Carbamidomethyl)	S6(Phospho): 88.56; S14(Phospho): 95.38	Q08J23
AGEPnsPDAEEANsPDVTAGcDPAGVHPPR	N5(Deamidated); S6(Phospho); S14(Phospho); C21(Carbamidomethyl)	S6(Phospho): 88.56; S14(Phospho): 95.38	Q08J23
ALGAkHcVkEVVEAHVDQK	K5(Acetyl); C7(Nitrosyl); K9(Acetyl)	K5(Acetyl): 55.64; C7(Nitrosyl): 100; K9(Acetyl): 88.73; K19(Acetyl): 55.64	A0A0B4J2D5; P0DPI2
ALGAkHcVkEVVEAHVDQK	K5(Acetyl); C7(Nitrosyl); K9(Acetyl)	K5(Acetyl): 55.64; C7(Nitrosyl): 100; K9(Acetyl): 88.73; K19(Acetyl): 55.64	A0A0B4J2D5; P0DPI2
ALGFPEGLVIQAyFAcEK	Y13(Phospho); C16(Nitrosyl)	Y13(Phospho): 100; C16(Nitrosyl): 100	P54727
ALGFPEGLVIQAyFAcEK	Y13(Phospho); C16(Nitrosyl)	Y13(Phospho): 100; C16(Nitrosyl): 100	P54727
ALVLDcHyPEDEVGQEDEAESDIFSIR	C6(Nitrosyl); Y8(Nitrosyl)	C6(Nitrosyl): 100	Q07021
ALVLDcHyPEDEVGQEDEAESDIFSIR	C6(Nitrosyl); Y8(Nitrosyl)	C6(Nitrosyl): 100	Q07021
ALVLDcHyPEDEVGQEDEAESDIFSIR	C6(Nitrosyl); Y8(Nitrosyl)	C6(Nitrosyl): 100	Q07021
ALVLDcHyPEDEVGQEDEAESDIFSIR	C6(Nitrosyl); Y8(Nitrosyl)	C6(Nitrosyl): 100	Q07021
APkPDGPGGGPGGSHMGGnYGDDR	K3(Acetyl); N19(Deamidated)	K3(Acetyl): 100	P35637
APkPDGPGGGPGGSHMGGnYGDDR	K3(Acetyl); N19(Deamidated)	K3(Acetyl): 100	P35637
APkPDGPGGGPGGSHMGGnYGDDR	K3(Acetyl); N19(Deamidated)	K3(Acetyl): 100	P35637
APkPDGPGGGPGGSHMGGnYGDDR	K3(Acetyl); N19(Deamidated)	K3(Acetyl): 100	P35637
APkPDGPGGGPGGSHMGGnYGDDR	K3(Acetyl); N19(Deamidated)	K3(Acetyl): 100	P35637
APkPDGPGGGPGGSHMGGnYGDDR	K3(Acetyl); N19(Deamidated)	K3(Acetyl): 100	P35637
APkPDGPGGGPGGSHMGGnYGDDR	K3(Acetyl); N19(Deamidated)	K3(Acetyl): 100	P35637
APkPDGPGGGPGGSHMGGnYGDDR	K3(Acetyl); N19(Deamidated)	K3(Acetyl): 100	P35637
APkPDGPGGGPGGSHMGGnYGDDR	K3(Acetyl); N19(Deamidated)	K3(Acetyl): 100	P35637
APkPDGPGGGPGGSHMGGnYGDDR	K3(Acetyl); N19(Deamidated)	K3(Acetyl): 100	P35637
AQLNIGNVLPVGTMPEGTIVCCLEEkPGDR	K26(GG)		P62917
AQLNIGNVLPVGTMPEGTIVCCLEEkPGDR	K26(GG)		P62917
AQLNIGNVLPVGTMPEGTIVccLEEkPGDr	C21(Carbamidomethyl); C22(Nitrosyl); K26(Methyl); R30(Methyl)	C22(Nitrosyl): 100; K26(Methyl): 100; R30(Methyl): 100	P62917
AQLNIGNVLPVGTMPEGTIVccLEEkPGDr	C21(Carbamidomethyl); C22(Nitrosyl); K26(Methyl); R30(Methyl)	C22(Nitrosyl): 100; K26(Methyl): 100; R30(Methyl): 100	P62917
AQLNIGNVLPVGTMPEGTIVCCLEEkPGDR	K26(GG)		P62917
AQLNIGNVLPVGTMPEGTIVCCLEEkPGDR	K26(GG)		P62917
AQLNIGNVLPVGTMPEGTIVCCLEEkPGDR	K26(GG)		P62917
AQLNIGNVLPVGTMPEGTIVCCLEEkPGDR	K26(GG)		P62917
AQLNIGNVLPVGTMPEGTIVCCLEEkPGDR	K26(GG)		P62917
AsPAPGSGHPEGPGAHLDMnSLDR	S2(Phospho); N20(Deamidated)	S2(Phospho): 100	O94826
AsPAPGSGHPEGPGAHLDMnSLDR	S2(Phospho); N20(Deamidated)	S2(Phospho): 99.99	O94826
AsPAPGSGHPEGPGAHLDMnSLDR	S2(Phospho); N20(Deamidated)	S2(Phospho): 99.4	O94826
AsPAPGSGHPEGPGAHLDMnSLDR	S2(Phospho); N20(Deamidated)	S2(Phospho): 99.83	O94826
AsPAPGSGHPEGPGAHLDMnSLDR	S2(Phospho); N20(Deamidated)	S2(Phospho): 99.98	O94826
AYAcHAEHEnDSDDDDEAEDDDEtEELGsDEDDIDEDGQEYLEILAK	C4(Carbamidomethyl); N10(Deamidated); T24(Phospho); S29(Phospho)	S12(Phospho): 100; T24(Phospho): 74.36	O95373
AYAcHAEHEnDSDDDDEAEDDDEtEELGsDEDDIDEDGQEYLEILAK	C4(Carbamidomethyl); N10(Deamidated); T24(Phospho); S29(Phospho)	S12(Phospho): 100; T24(Phospho): 74.36	O95373
AYAcHAEHEnDsDDDDEAEDDDETEELGsDEDDIDEDGQEYLEILAK	C4(Carbamidomethyl); N10(Deamidated); S12(Phospho); S29(Phospho)	S12(Phospho): 99.96; T24(Phospho): 49.51; S29(Phospho): 49.52	O95373
AYAcHAEHEnDsDDDDEAEDDDEtEELGSDEDDIDEDGQEYLEILAK	C4(Carbamidomethyl); N10(Deamidated); S12(Phospho); T24(Phospho)	S12(Phospho): 96.09; T24(Phospho): 91.24	O95373
AYAcHAEHEnDsDDDDEAEDDDEtEELGSDEDDIDEDGQEYLEILAK	C4(Carbamidomethyl); N10(Deamidated); S12(Phospho); T24(Phospho)	S12(Phospho): 96.09; T24(Phospho): 91.24	O95373
AYAcHAEHEnDsDDDDEAEDDDETEELGsDEDDIDEDGQEYLEILAK	C4(Carbamidomethyl); N10(Deamidated); S12(Phospho); S29(Phospho)	S12(Phospho): 99.95; S29(Phospho): 91.74	O95373
AYAcHAEHEnDSDDDDEAEDDDEtEELGsDEDDIDEDGQEYLEILAK	C4(Carbamidomethyl); N10(Deamidated); T24(Phospho); S29(Phospho)	S12(Phospho): 99.99; T24(Phospho): 49.96; S29(Phospho): 49.96	O95373
AYGQQYWGQPGNrGGYr	R13(Methyl); R17(Methyl)	R13(Methyl): 100; R17(Methyl): 100	Q1KMD3
AYGQQYWGQPGNrGGYr	R13(Methyl); R17(Methyl)	R13(Methyl): 100; R17(Methyl): 100	Q1KMD3
AYGQQYWGQPGNrGGYr	R13(Methyl); R17(Methyl)	R13(Methyl): 100; R17(Methyl): 100	Q1KMD3
AYGQQYWGQPGNrGGYr	R13(Methyl); R17(Methyl)	R13(Methyl): 100; R17(Methyl): 100	Q1KMD3
AYGQQYWGQPGNrGGYr	R13(Methyl); R17(Methyl)	R13(Methyl): 100; R17(Methyl): 100	Q1KMD3
AYGQQYWGQPGNrGGYr	R13(Methyl); R17(Methyl)	R13(Methyl): 100; R17(Methyl): 100	Q1KMD3
AYGQQYWGQPGNrGGYr	R13(Methyl); R17(Methyl)	R13(Methyl): 100; R17(Methyl): 100	Q1KMD3
AYGQQYWGQPGNrGGYr	R13(Methyl); R17(Methyl)	R13(Methyl): 100; R17(Methyl): 100	Q1KMD3
AYGQQYWGQPGNrGGYr	R13(Methyl); R17(Methyl)	R13(Methyl): 100; R17(Methyl): 100	Q1KMD3
AYGQQYWGQPGNrGGYr	R13(Methyl); R17(Methyl)	R13(Methyl): 100; R17(Methyl): 100	Q1KMD3
AYGQQYWGQPGnrGGYr	N12(Deamidated); R13(Methyl); R17(Methyl)	R13(Methyl): 100; R17(Methyl): 100	Q1KMD3
AYGQQYWGQPGNrGGYr	R13(Methyl); R17(Methyl)	R13(Methyl): 100; R17(Methyl): 100	Q1KMD3
AYGQQYWGQPGNrGGYr	R13(Methyl); R17(Methyl)	R13(Methyl): 100; R17(Methyl): 100	Q1KMD3
AYGQQYWGQPGnrGGYr	N12(Deamidated); R13(Methyl); R17(Methyl)	R13(Methyl): 100; R17(Methyl): 100	Q1KMD3
AYGQQYWGQPGNrGGYr	R13(Methyl); R17(Methyl)	R13(Methyl): 100; R17(Methyl): 100	Q1KMD3
AYGQQYWGQPGnrGGYr	N12(Deamidated); R13(Methyl); R17(Methyl)	R13(Methyl): 100; R17(Methyl): 100	Q1KMD3
AYGQQYWGQPGNrGGYr	R13(Methyl); R17(Methyl)	R13(Methyl): 100; R17(Methyl): 100	Q1KMD3
AYGQQYWGQPGNrGGYr	R13(Methyl); R17(Methyl)	R13(Methyl): 100; R17(Methyl): 100	Q1KMD3
AYGQQYWGQPGNrGGYr	R13(Methyl); R17(Methyl)	R13(Methyl): 100; R17(Methyl): 100	Q1KMD3
DAAAIcQPSAGVHIVMPGyYSPESMGLLDPAtSDGR	C6(Nitrosyl); Y19(Nitrosyl); T32(Phospho)	C6(Nitrosyl): 100; S24(Phospho): 29.68	P43304
DAAAIcQPSAGVHIVMPGyYSPESMGLLDPAtSDGR	C6(Nitrosyl); Y19(Nitrosyl); T32(Phospho)	C6(Nitrosyl): 100; S24(Phospho): 29.68	P43304
DADPILrcEmASTGEVAcFGEGIHTAFLK	R7(Methyl); C8(Nitrosyl); M10(Oxidation); C18(Carbamidomethyl)	R7(Methyl): 100; C8(Nitrosyl): 100	P31327
DADPILrcEmASTGEVAcFGEGIHTAFLK	R7(Methyl); C8(Nitrosyl); M10(Oxidation); C18(Carbamidomethyl)	R7(Methyl): 100; C8(Nitrosyl): 100	P31327
DALrDEyDDLSDLNAVQMESVR	R4(Methyl); Y7(Nitrosyl)	R4(Methyl): 100	O15173
DALrDEyDDLSDLNAVQMESVR	R4(Methyl); Y7(Nitrosyl)	R4(Methyl): 100	O15173
DEPFGGPPGSGTPSrGGr	R15(Methyl); R18(Methyl)	R15(Methyl): 100; R18(Methyl): 100	Q9C0J8
DEPFGGPPGSGTPSrGGr	R15(Methyl); R18(Methyl)	R15(Methyl): 100; R18(Methyl): 100	Q9C0J8
DEPFGGPPGSGTPSrGGr	R15(Methyl); R18(Methyl)	R15(Methyl): 100; R18(Methyl): 100	Q9C0J8
DEPFGGPPGSGTPSrGGr	R15(Methyl); R18(Methyl)	R15(Methyl): 100; R18(Methyl): 100	Q9C0J8
DEPFGGPPGSGTPSrGGr	R15(Methyl); R18(Methyl)	R15(Methyl): 100; R18(Methyl): 100	Q9C0J8
DGKGDAcDHDDDNDGIPDDkDNcr	C7(Carbamidomethyl); K20(Methyl); C23(Nitrosyl); R24(Acetyl)	K20(Methyl): 99.61; C23(Nitrosyl): 99.63	P07996
DGKGDAcDHDDDNDGIPDDkDNcr	C7(Carbamidomethyl); K20(Methyl); C23(Nitrosyl); R24(Acetyl)	K20(Methyl): 100; C23(Nitrosyl): 100	P07996
DGKGDAcDHDDDNDGIPDDkDNcr	C7(Carbamidomethyl); K20(Methyl); C23(Nitrosyl); R24(Acetyl)	K20(Methyl): 99.84; C23(Nitrosyl): 99.86	P07996
DGKGDAcDHDDDNDGIPDDkDNcr	C7(Carbamidomethyl); K20(Methyl); C23(Nitrosyl); R24(Acetyl)	K20(Methyl): 99.95; C23(Nitrosyl): 99.97	P07996
DGSDEPGTAAcPNGSFHcTNTGyK	C11(Carbamidomethyl); C18(Nitrosyl); Y23(Nitrosyl)	C18(Nitrosyl): 100	P14314
DGSDEPGTAAcPNGSFHcTNTGyK	C11(Carbamidomethyl); C18(Nitrosyl); Y23(Nitrosyl)	C18(Nitrosyl): 100	P14314
DGSDEPGTAAcPNGSFHcTNTGyK	C11(Carbamidomethyl); C18(Nitrosyl); Y23(Nitrosyl)	C18(Nitrosyl): 100	P14314
DGSDEPGTAAcPNGSFHcTNTGyK	C11(Carbamidomethyl); C18(Nitrosyl); Y23(Nitrosyl)	C18(Nitrosyl): 100	P14314
DGSDEPGTAAcPNGSFHcTNTGyK	C11(Carbamidomethyl); C18(Nitrosyl); Y23(Nitrosyl)	C18(Nitrosyl): 100	P14314
DGSDEPGTAAcPNGSFHcTNTGyK	C11(Carbamidomethyl); C18(Nitrosyl); Y23(Nitrosyl)	C18(Nitrosyl): 100	P14314
DGSDEPGTAAcPNGSFHcTNTGyK	C11(Carbamidomethyl); C18(Nitrosyl); Y23(Nitrosyl)	C18(Nitrosyl): 100	P14314
DHFYsDDDAIEADsEGDAEPcDK	S5(Phospho); S14(Phospho); C21(Carbamidomethyl)	S5(Phospho): 100; S14(Phospho): 100	Q9Y3B9
DHFYsDDDAIEADsEGDAEPcDK	S5(Phospho); S14(Phospho); C21(Carbamidomethyl)	S5(Phospho): 100; S14(Phospho): 100	Q9Y3B9
DHFYsDDDAIEADsEGDAEPcDK	S5(Phospho); S14(Phospho); C21(Carbamidomethyl)	S5(Phospho): 100; S14(Phospho): 100	Q9Y3B9
DPASLPQcLGPGcVrPAQPSSk	C8(Carbamidomethyl); C13(Nitrosyl); R15(Methyl); K22(Methyl)	C13(Nitrosyl): 100; R15(Methyl): 100; K22(Methyl): 100	Q9P0U4
DPASLPQcLGPGcVrPAQPSSk	C8(Carbamidomethyl); C13(Nitrosyl); R15(Methyl); K22(Methyl)	C13(Nitrosyl): 100; R15(Methyl): 100; K22(Methyl): 100	Q9P0U4
DPASLPQcLGPGcVrPAQPSSk	C8(Carbamidomethyl); C13(Nitrosyl); R15(Methyl); K22(Methyl)	C13(Nitrosyl): 100; R15(Methyl): 100; K22(Methyl): 100	Q9P0U4
DPASLPQcLGPGcVrPAQPSSk	C8(Carbamidomethyl); C13(Nitrosyl); R15(Methyl); K22(Methyl)	C13(Nitrosyl): 100; R15(Methyl): 100; K22(Methyl): 100	Q9P0U4
DPASLPQCLGPGCVRPAQPSSk	K22(GG)		Q9P0U4
DPASLPQCLGPGCVRPAQPSSk	K22(GG)		Q9P0U4
DPASLPQCLGPGCVRPAQPSSk	K22(GG)		Q9P0U4
DPTVEFPPDLcSrVTFVNFTVTR	C11(Nitrosyl); R13(Methyl)	C11(Nitrosyl): 100; R13(Methyl): 99.88	Q14204
DPTVEFPPDLcSrVTFVNFTVTR	C11(Nitrosyl); R13(Methyl)	C11(Nitrosyl): 100; R13(Methyl): 99.88	Q14204
DVQIGDIVTVGEcrPLSk	C13(Nitrosyl); R14(Methyl); K18(Acetyl)	C13(Nitrosyl): 100; R14(Methyl): 100; K18(Acetyl): 100	P62280
DVQIGDIVTVGEcrPLSk	C13(Nitrosyl); R14(Acetyl); K18(Methyl)	C13(Nitrosyl): 100; K18(Methyl): 100	P62280
DVQIGDIVTVGEcrPLSk	C13(Nitrosyl); R14(Methyl); K18(Acetyl)	C13(Nitrosyl): 100; R14(Methyl): 100; K18(Acetyl): 100	P62280
DVQIGDIVTVGEcrPLSk	C13(Nitrosyl); R14(Methyl); K18(Acetyl)	C13(Nitrosyl): 100; R14(Methyl): 100; K18(Acetyl): 100	P62280
EAAASGLPLMVIIHkSWCGAckALk	K15(GG); C21(Nitrosyl); K22(GG); K25(Acetyl)	C18(Nitrosyl): 99.11; K25(Acetyl): 100	O95881
EAAASGLPLMVIIHkSWCGAckALk	K15(GG); C21(Nitrosyl); K22(GG); K25(Acetyl)	C18(Nitrosyl): 99.11; K25(Acetyl): 100	O95881
EDnsEGEEILEEVGGDLEEEDDHHMEFcR	N3(Deamidated); S4(Phospho); C28(Carbamidomethyl)	S4(Phospho): 100	Q14839
EDnsEGEEILEEVGGDLEEEDDHHMEFcR	N3(Deamidated); S4(Phospho); C28(Carbamidomethyl)	S4(Phospho): 100	Q14839
EDnsEGEEILEEVGGDLEEEDDHHMEFcR	N3(Deamidated); S4(Phospho); C28(Carbamidomethyl)	S4(Phospho): 100	Q14839
EFITGDVEPTDAESEWHsEnEEEEK	S18(Phospho); N20(Deamidated)	S18(Phospho): 100	Q99733
EFITGDVEPTDAESEWHsEnEEEEK	S18(Phospho); N20(Deamidated)	S18(Phospho): 100	Q99733
EFITGDVEPTDAEsEWHSEnEEEEK	S14(Phospho); N20(Deamidated)	S18(Phospho): 81.8	Q99733
EFITGDVEPTDAESEWHsEnEEEEK	S18(Phospho); N20(Deamidated)	S18(Phospho): 97.92	Q99733
EGMnPSYDEYADsDEDQHDAYLER	N4(Deamidated); S13(Phospho)	S13(Phospho): 100	Q08945
EGMnPSYDEYADsDEDQHDAYLER	N4(Deamidated); S13(Phospho)	S13(Phospho): 100	Q08945
EGMnPSYDEYADsDEDQHDAYLER	N4(Deamidated); S13(Phospho)	S13(Phospho): 100	Q08945
EGMnPSYDEYADsDEDQHDAYLER	N4(Deamidated); S13(Phospho)	S13(Phospho): 100	Q08945
EGMnPSYDEYADsDEDQHDAYLER	N4(Deamidated); S13(Phospho)	S13(Phospho): 100	Q08945
EGMnPSyDEYADsDEDQHDAYLER	N4(Deamidated); Y7(Phospho); S13(Phospho)	S6(Phospho): 99.3; S13(Phospho): 100	Q08945
EGMnPSYDEYADsDEDQHDAYLER	N4(Deamidated); S13(Phospho)	S13(Phospho): 100	Q08945
EGMNPsYDEYADsDEDQHDAYLER	S6(Phospho); S13(Phospho)	S6(Phospho): 94.46; S13(Phospho): 100	Q08945
EGMnPSYDEyADsDEDQHDAYLER	N4(Deamidated); Y10(Phospho); S13(Phospho)	S6(Phospho): 95; S13(Phospho): 100	Q08945
EGMnPSYDEYADsDEDQHDAYLER	N4(Deamidated); S13(Phospho)	S13(Phospho): 100	Q08945
EGMnPSYDEYADsDEDQHDAYLER	N4(Deamidated); S13(Phospho)	S13(Phospho): 99.89	Q08945
EGMNPsYDEYADsDEDQHDAYLER	S6(Phospho); S13(Phospho)	S6(Phospho): 93.92; S13(Phospho): 99.99	Q08945
EGMnPSYDEYADsDEDQHDAYLER	N4(Deamidated); S13(Phospho)	S13(Phospho): 100	Q08945
EGMnPSYDEYADsDEDQHDAYLER	N4(Deamidated); S13(Phospho)	S13(Phospho): 82.24	Q08945
EGMnPSYDEyADSDEDQHDAYLER	N4(Deamidated); Y10(Phospho)	S13(Phospho): 80.64	Q08945
EGMnPSYDEYADsDEDQHDAYLER	N4(Deamidated); S13(Phospho)	S13(Phospho): 99.23	Q08945
EIAQDFkTDLr	K7(Methyl); R11(Methyl)	K7(Methyl): 100; R11(Methyl): 100	Q71DI3
EIAQDFkTDLr	K7(Methyl); R11(Methyl)	K7(Methyl): 100; R11(Methyl): 100	P84243
EIAQDFkTDLr	K7(Methyl); R11(Methyl)	K7(Methyl): 100; R11(Methyl): 100	Q71DI3
EIAQDFkTDLr	K7(Methyl); R11(Methyl)	K7(Methyl): 100; R11(Methyl): 100	Q71DI3
EIAQDFkTDLr	K7(Methyl); R11(Methyl)	K7(Methyl): 100; R11(Methyl): 100	P84243
EIAQDFkTDLr	K7(Methyl); R11(Methyl)	K7(Methyl): 100; R11(Methyl): 100	P84243
EIAQDFkTDLr	K7(Methyl); R11(Methyl)	K7(Methyl): 100; R11(Methyl): 100	Q71DI3
EKtPsPKEEDEEPEsPPEK	T3(Phospho); S5(Phospho); S15(Phospho)	T3(Phospho): 100; S5(Phospho): 100; S15(Phospho): 100	Q9H1E3
EKtPsPKEEDEEPEsPPEK	T3(Phospho); S5(Phospho); S15(Phospho)	T3(Phospho): 100; S5(Phospho): 100; S15(Phospho): 100	Q9H1E3
EKtPsPKEEDEEPEsPPEK	T3(Phospho); S5(Phospho); S15(Phospho)	T3(Phospho): 100; S5(Phospho): 100; S15(Phospho): 100	Q9H1E3
EKtPsPKEEDEEPEsPPEK	T3(Phospho); S5(Phospho); S15(Phospho)	T3(Phospho): 100; S5(Phospho): 100; S15(Phospho): 100	Q9H1E3
EKtPsPKEEDEEPEsPPEK	T3(Phospho); S5(Phospho); S15(Phospho)	T3(Phospho): 100; S5(Phospho): 100; S15(Phospho): 100	Q9H1E3
EKtPsPKEEDEEPEsPPEK	T3(Phospho); S5(Phospho); S15(Phospho)	T3(Phospho): 100; S5(Phospho): 100; S15(Phospho): 100	Q9H1E3
EKtPsPKEEDEEPEsPPEK	T3(Phospho); S5(Phospho); S15(Phospho)	T3(Phospho): 100; S5(Phospho): 100; S15(Phospho): 100	Q9H1E3
EKtPsPKEEDEEPEsPPEK	T3(Phospho); S5(Phospho); S15(Phospho)	T3(Phospho): 100; S5(Phospho): 100; S15(Phospho): 100	Q9H1E3
EKtPsPKEEDEEPEsPPEK	T3(Phospho); S5(Phospho); S15(Phospho)	T3(Phospho): 100; S5(Phospho): 100; S15(Phospho): 100	Q9H1E3
EKtPsPKEEDEEPEsPPEK	T3(Phospho); S5(Phospho); S15(Phospho)	T3(Phospho): 100; S5(Phospho): 100; S15(Phospho): 100	Q9H1E3
EKtPsPKEEDEEPEsPPEK	T3(Phospho); S5(Phospho); S15(Phospho)	T3(Phospho): 100; S5(Phospho): 100; S15(Phospho): 100	Q9H1E3
ERsPsPLRGNVVPSPLPTR	S3(Phospho); S5(Phospho)	S3(Phospho): 100; S5(Phospho): 99.98	Q9Y2V2
ERsPsPLRGNVVPSPLPTR	S3(Phospho); S5(Phospho)	S3(Phospho): 100; S5(Phospho): 99.99	Q9Y2V2
ERsPsPLRGNVVPSPLPTR	S3(Phospho); S5(Phospho)	S3(Phospho): 100; S5(Phospho): 99.99	Q9Y2V2
ESGFSYPNFSLPAANGLSsGVGGGGGk	S19(Phospho); K27(Acetyl)	S19(Phospho): 48.56; K27(Acetyl): 100	P49790
ESGFSYPNFSLPAANGLSsGVGGGGGk	S19(Phospho); K27(Acetyl)	S19(Phospho): 48.56; K27(Acetyl): 100	P49790
EVEDcVTNrPcR	C5(Carbamidomethyl); R9(Methyl); C11(Nitrosyl)	R9(Methyl): 91.62; C11(Nitrosyl): 100	P07358
EVEDcVTNrPcR	C5(Carbamidomethyl); R9(Methyl); C11(Nitrosyl)	R9(Methyl): 99.05; C11(Nitrosyl): 100	P07358
EVEDcVTNrPcR	C5(Nitrosyl); R9(Methyl); C11(Carbamidomethyl)	C5(Nitrosyl): 87.35; R9(Methyl): 87.35	P07358
EVYQQQQYGSGGrGNr	R13(Methyl); R16(Methyl)	R13(Methyl): 100; R16(Methyl): 100	Q99729
EVYQQQQYGSGGrGNr	R13(Methyl); R16(Methyl)	R13(Methyl): 100; R16(Methyl): 100	Q99729
EVYQQQQYGSGGrGNr	R13(Methyl); R16(Methyl)	R13(Methyl): 100; R16(Methyl): 100	Q99729
EVYQQQQYGSGGrGNr	R13(Methyl); R16(Methyl)	R13(Methyl): 100; R16(Methyl): 100	Q99729
EVYQQQQYGSGGrGNr	R13(Methyl); R16(Methyl)	R13(Methyl): 100; R16(Methyl): 100	Q99729
FAAHLIAGAPsEGsGALkPELSR	S11(Phospho); S14(HexNAc); K18(Acetyl)	S14(HexNAc): 69.61; K18(Acetyl): 100; S22(Phospho): 93.95	Q8WTT2
FAAHLIAGAPsEGsGALkPELSR	S11(Phospho); S14(HexNAc); K18(Acetyl)	S14(HexNAc): 69.61; K18(Acetyl): 100; S22(Phospho): 93.95	Q8WTT2
FAsDDEHDEHDEnGATGPVK	S3(Phospho); N13(Deamidated)	S3(Phospho): 100	P05455
FAsDDEHDEHDEnGATGPVK	S3(Phospho); N13(Deamidated)	S3(Phospho): 100	P05455
FAsDDEHDEHDEnGATGPVK	S3(Phospho); N13(Deamidated)	S3(Phospho): 100	P05455
FAsDDEHDEHDEnGATGPVK	S3(Phospho); N13(Deamidated)	S3(Phospho): 100	P05455
FAsDDEHDEHDEnGATGPVK	S3(Phospho); N13(Deamidated)	S3(Phospho): 100	P05455
FAsDDEHDEHDEnGATGPVK	S3(Phospho); N13(Deamidated)	S3(Phospho): 100	P05455
FAsDDEHDEHDEnGATGPVK	S3(Phospho); N13(Deamidated)	S3(Phospho): 100	P05455
FAsDDEHDEHDEnGATGPVK	S3(Phospho); N13(Deamidated)	S3(Phospho): 100	P05455
FAsDDEHDEHDEnGATGPVK	S3(Phospho); N13(Deamidated)	S3(Phospho): 100	P05455
FAsDDEHDEHDEnGATGPVK	S3(Phospho); N13(Deamidated)	S3(Phospho): 100	P05455
FAsDDEHDEHDEnGATGPVK	S3(Phospho); N13(Deamidated)	S3(Phospho): 100	P05455
FAsDDEHDEHDEnGATGPVK	S3(Phospho); N13(Deamidated)	S3(Phospho): 100	P05455
FAsDDEHDEHDEnGATGPVK	S3(Phospho); N13(Deamidated)	S3(Phospho): 100	P05455
FAsDDEHDEHDEnGATGPVK	S3(Phospho); N13(Deamidated)	S3(Phospho): 100	P05455
FAsDDEHDEHDEnGATGPVK	S3(Phospho); N13(Deamidated)	S3(Phospho): 100	P05455
FAsDDEHDEHDEnGATGPVK	S3(Phospho); N13(Deamidated)	S3(Phospho): 100	P05455
FAsDDEHDEHDEnGATGPVK	S3(Phospho); N13(Deamidated)	S3(Phospho): 100	P05455
FAsDDEHDEHDEnGATGPVK	S3(Phospho); N13(Deamidated)	S3(Phospho): 100	P05455
FAsDDEHDEHDEnGATGPVK	S3(Phospho); N13(Deamidated)	S3(Phospho): 99.99	P05455
FAsDDEHDEHDEnGATGPVK	S3(Phospho); N13(Deamidated)	S3(Phospho): 100	P05455
FAsDDEHDEHDEnGATGPVK	S3(Phospho); N13(Deamidated)	S3(Phospho): 100	P05455
FAsDDEHDEHDEnGATGPVK	S3(Phospho); N13(Deamidated)	S3(Phospho): 99.99	P05455
FAsDDEHDEHDEnGATGPVK	S3(Phospho); N13(Deamidated)	S3(Phospho): 100	P05455
FAsDDEHDEHDEnGATGPVK	S3(Phospho); N13(Deamidated)	S3(Phospho): 100	P05455
FAsDDEHDEHDEnGATGPVK	S3(Phospho); N13(Deamidated)	S3(Phospho): 100	P05455
FAsDDEHDEHDEnGATGPVK	S3(Phospho); N13(Deamidated)	S3(Phospho): 100	P05455
FAsDDEHDEHDEnGATGPVK	S3(Phospho); N13(Deamidated)	S3(Phospho): 100	P05455
FAsDDEHDEHDEnGATGPVK	S3(Phospho); N13(Deamidated)	S3(Phospho): 100	P05455
FAsDDEHDEHDEnGATGPVK	S3(Phospho); N13(Deamidated)	S3(Phospho): 85.57	P05455
FAsDDEHDEHDEnGATGPVK	S3(Phospho); N13(Deamidated)	S3(Phospho): 100	P05455
FAsDDEHDEHDEnGATGPVK	S3(Phospho); N13(Deamidated)	S3(Phospho): 100	P05455
FAsDDEHDEHDEnGATGPVK	S3(Phospho); N13(Deamidated)	S3(Phospho): 99.68	P05455
FAsDDEHDEHDEnGATGPVK	S3(Phospho); N13(Deamidated)	S3(Phospho): 99.4	P05455
FAsDDEHDEHDEnGATGPVK	S3(Phospho); N13(Deamidated)	S3(Phospho): 100	P05455
FAsDDEHDEHDEnGATGPVK	S3(Phospho); N13(Deamidated)	S3(Phospho): 99.98	P05455
FETLEPEVSHEETEHSyHVEETVSQDcNQDMEEmMSEQENPDSSEPVVEDER	Y17(Nitrosyl); C27(Nitrosyl); M34(Oxidation)	C27(Nitrosyl): 100	Q12797
FETLEPEVSHEETEHSyHVEETVSQDcNQDMEEMmSEQENPDSSEPVVEDER	Y17(Nitrosyl); C27(Nitrosyl); M35(Oxidation)	C27(Nitrosyl): 100	Q12797
FETLEPEVSHEETEHSyHVEETVSQDcNQDMEEMmSEQENPDSSEPVVEDER	Y17(Nitrosyl); C27(Nitrosyl); M35(Oxidation)	C27(Nitrosyl): 100	Q12797
GDMSDEDDEnEFFDAPEIItMPENLGHK	N10(Deamidated); T20(Phospho)	S4(Phospho): 100	P22059
GDMsDEDDEnEFFDAPEIITMPENLGHK	S4(Phospho); N10(Deamidated)	S4(Phospho): 99.99	P22059
GDMsDEDDEnEFFDAPEIITMPENLGHK	S4(Phospho); N10(Deamidated)	S4(Phospho): 99.99	P22059
GDMsDEDDEnEFFDAPEIITMPENLGHK	S4(Phospho); N10(Deamidated)	S4(Phospho): 99.96	P22059
GDMSDEDDEnEFFDAPEIItMPENLGHK	N10(Deamidated); T20(Phospho)	S4(Phospho): 100	P22059
GETkSFyPEEVSSMVLTK	K4(Methyl); Y7(Nitrosyl)	K4(Methyl): 100	P11142
GETkSFyPEEVSSMVLTK	K4(Methyl); Y7(Nitrosyl)	K4(Methyl): 100	P11142
GETkSFyPEEVSSMVLTK	K4(Methyl); Y7(Nitrosyl)	K4(Methyl): 100	P11142
GETkSFyPEEVSSMVLTK	K4(Methyl); Y7(Nitrosyl)	K4(Methyl): 100	P11142
GETkSFyPEEVSSMVLTK	K4(Methyl); Y7(Nitrosyl)	K4(Methyl): 100	P11142
GFGDGYnGYGGGPGGGNFGGSPGYGGGr	N7(Deamidated); R28(Methyl)	R28(Methyl): 100	P22626
GFGDGYnGYGGGPGGGNFGGsPGYGGGR	N7(Deamidated); S21(Phospho)	S21(Phospho): 100	P22626
GFGDGYnGYGGGPGGGNFGGSPGYGGGr	N7(Deamidated); R28(Methyl)	R28(Methyl): 100	P22626
GFGDGYnGYGGGPGGGNFGGSPGYGGGr	N7(Deamidated); R28(Methyl)	R28(Methyl): 100	P22626
GFGDGYnGYGGGPGGGNFGGsPGYGGGR	N7(Deamidated); S21(Phospho)	S21(Phospho): 100	P22626
GFGDGYnGYGGGPGGGNFGGSPGYGGGr	N7(Deamidated); R28(Methyl)	R28(Methyl): 100	P22626
GFGDGYnGYGGGPGGGNFGGsPGYGGGR	N7(Deamidated); S21(Phospho)	S21(Phospho): 100	P22626
GFGDGYnGYGGGPGGGNFGGsPGYGGGR	N7(Deamidated); S21(Phospho)	S21(Phospho): 100	P22626
GFGDGYnGYGGGPGGGNFGGSPGYGGGr	N7(Deamidated); R28(Methyl)	R28(Methyl): 100	P22626
GFGDGYnGYGGGPGGGNFGGSPGYGGGr	N7(Deamidated); R28(Methyl)	R28(Methyl): 100	P22626
GFGDGYnGYGGGPGGGNFGGSPGYGGGr	N7(Deamidated); R28(Methyl)	R28(Methyl): 100	P22626
GFGDGYnGYGGGPGGGNFGGSPGYGGGr	N7(Deamidated); R28(Methyl)	R28(Methyl): 100	P22626
GFGDGYnGYGGGPGGGNFGGSPGYGGGr	N7(Deamidated); R28(Methyl)	R28(Methyl): 100	P22626
GFGDGYnGYGGGPGGGNFGGSPGYGGGr	N7(Deamidated); R28(Methyl)	R28(Methyl): 100	P22626
GFGDGYnGYGGGPGGGNFGGSPGYGGGr	N7(Deamidated); R28(Methyl)	R28(Methyl): 100	P22626
GFGDGYNGYGGGPGGGnFGGsPGYGGGR	N17(Deamidated); S21(Phospho)	S21(Phospho): 90.88	P22626
GFGDGYNGYGGGPGGGnFGGSPGYGGGr	N17(Deamidated); R28(Methyl)	R28(Methyl): 100	P22626
GFGDGYnGYGGGPGGGNFGGSPGYGGGr	N7(Deamidated); R28(Methyl)	R28(Methyl): 100	P22626
GFGDGYNGYGGGPGGGnFGGSPGYGGGr	N17(Deamidated); R28(Methyl)	R28(Methyl): 100	P22626
GFGDGYnGYGGGPGGGNFGGSPGYGGGr	N7(Deamidated); R28(Methyl)	R28(Methyl): 100	P22626
GFGDGYnGYGGGPGGGNFGGSPGYGGGr	N7(Deamidated); R28(Methyl)	R28(Methyl): 100	P22626
GFGDGYNGYGGGPGGGnFGGsPGYGGGR	N17(Deamidated); S21(Phospho)	S21(Phospho): 99.98	P22626
GFGDGYnGYGGGPGGGNFGGSPGYGGGr	N7(Deamidated); R28(Methyl)	R28(Methyl): 100	P22626
GFGDGYnGYGGGPGGGNFGGSPGYGGGr	N7(Deamidated); R28(Methyl)	R28(Methyl): 100	P22626
GFGDGYNGYGGGPGGGnFGGSPGYGGGr	N17(Deamidated); R28(Methyl)	R28(Methyl): 100	P22626
GFGDGYnGYGGGPGGGNFGGSPGYGGGr	N7(Deamidated); R28(Methyl)	R28(Methyl): 100	P22626
GFGDGYnGYGGGPGGGNFGGSPGYGGGr	N7(Deamidated); R28(Methyl)	R28(Methyl): 100	P22626
GFGDGYnGYGGGPGGGNFGGsPGYGGGR	N7(Deamidated); S21(Phospho)	S21(Phospho): 57.27	P22626
GFGDGYnGYGGGPGGGNFGGSPGYGGGr	N7(Deamidated); R28(Methyl)	R28(Methyl): 100	P22626
GFGDGYnGYGGGPGGGNFGGSPGYGGGr	N7(Deamidated); R28(Methyl)	R28(Methyl): 100	P22626
GFGDGYnGYGGGPGGGNFGGSPGYGGGr	N7(Deamidated); R28(Methyl)	R28(Methyl): 100	P22626
GFGDGYnGYGGGPGGGNFGGSPGYGGGr	N7(Deamidated); R28(Methyl)	R28(Methyl): 100	P22626
GFGDGYnGYGGGPGGGNFGGSPGYGGGr	N7(Deamidated); R28(Methyl)	R28(Methyl): 100	P22626
GFGDGYNGYGGGPGGGnFGGSPGYGGGr	N17(Deamidated); R28(Methyl)	R28(Methyl): 100	P22626
GFTmIGEHSIycTVNNDEGEWSGPPPEcR	M4(Oxidation); Y11(Nitrosyl); C12(Nitrosyl); C28(Carbamidomethyl)	C12(Nitrosyl): 100	P08174
GFTmIGEHSIycTVNNDEGEWSGPPPEcR	M4(Oxidation); Y11(Nitrosyl); C12(Nitrosyl); C28(Carbamidomethyl)	C12(Nitrosyl): 100	P08174
GFTmIGEHSIycTVNNDEGEWSGPPPEcR	M4(Oxidation); Y11(Nitrosyl); C12(Nitrosyl); C28(Carbamidomethyl)	C12(Nitrosyl): 100	P08174
GGnFGFGDSrGGGGNFGPGPGSNFR	N3(Deamidated); R10(Methyl)	R10(Methyl): 100	P22626
GGnFGFGDSrGGGGNFGPGPGSNFR	N3(Deamidated); R10(Methyl)	R10(Methyl): 100	P22626
GGnFGFGDSrGGGGNFGPGPGSNFR	N3(Deamidated); R10(Methyl)	R10(Methyl): 100	P22626
GGnFGFGDSrGGGGNFGPGPGSNFR	N3(Deamidated); R10(Methyl)	R10(Methyl): 100	P22626
GGnFGFGDSrGGGGNFGPGPGSNFR	N3(Deamidated); R10(Methyl)	R10(Methyl): 100	P22626
GGNFGFGDSrGGGGnFGPGPGSNFR	R10(Methyl); N15(Deamidated)	R10(Methyl): 100	P22626
GGSDGYGSGrGFGDGYnGYGGGPGGGNFGGSPGYGGGR	R10(Methyl); N17(Deamidated)	R10(Methyl): 100	P22626
GGSDGYGSGrGFGDGYnGYGGGPGGGNFGGSPGYGGGR	R10(Methyl); N17(Deamidated)	R10(Methyl): 100	P22626
GGSDGYGSGrGFGDGYnGYGGGPGGGNFGGSPGYGGGR	R10(Methyl); N17(Deamidated)	R10(Methyl): 100	P22626
GGSDGYGSGrGFGDGYnGYGGGPGGGNFGGSPGYGGGR	R10(Methyl); N17(Deamidated)	R10(Methyl): 100	P22626
GGSDGYGSGrGFGDGYnGYGGGPGGGNFGGSPGYGGGR	R10(Methyl); N17(Deamidated)	R10(Methyl): 100	P22626
GGSDGYGSGrGFGDGYnGYGGGPGGGNFGGSPGYGGGR	R10(Methyl); N17(Deamidated)	R10(Methyl): 100	P22626
GGSDGYGSGrGFGDGYnGYGGGPGGGNFGGSPGYGGGR	R10(Methyl); N17(Deamidated)	R10(Methyl): 100	P22626
GGSDGYGSGrGFGDGYnGYGGGPGGGNFGGSPGYGGGR	R10(Methyl); N17(Deamidated)	R10(Methyl): 100	P22626
GLLAQGLRPEsPPPAGPLLnGAPAGESPQPK	S11(Phospho); N20(Deamidated)	S11(Phospho): 100	Q96TA1
GLLAQGLRPEsPPPAGPLLnGAPAGESPQPK	S11(Phospho); N20(Deamidated)	S11(Phospho): 100	Q96TA1
GLLAQGLRPEsPPPAGPLLnGAPAGESPQPK	S11(Phospho); N20(Deamidated)	S11(Phospho): 100	Q96TA1
GLLAQGLRPEsPPPAGPLLnGAPAGESPQPK	S11(Phospho); N20(Deamidated)	S11(Phospho): 100	Q96TA1
GLLAQGLRPEsPPPAGPLLnGAPAGESPQPK	S11(Phospho); N20(Deamidated)	S11(Phospho): 100	Q96TA1
GLLAQGLRPEsPPPAGPLLnGAPAGESPQPK	S11(Phospho); N20(Deamidated)	S11(Phospho): 100	Q96TA1
GLLAQGLRPEsPPPAGPLLnGAPAGESPQPK	S11(Phospho); N20(Deamidated)	S11(Phospho): 100	Q96TA1
GLLAQGLRPEsPPPAGPLLnGAPAGESPQPK	S11(Phospho); N20(Deamidated)	S11(Phospho): 100	Q96TA1
GLLAQGLRPEsPPPAGPLLnGAPAGESPQPK	S11(Phospho); N20(Deamidated)	S11(Phospho): 100	Q96TA1
GLLAQGLRPEsPPPAGPLLnGAPAGESPQPK	S11(Phospho); N20(Deamidated)	S11(Phospho): 100	Q96TA1
GLLAQGLRPEsPPPAGPLLnGAPAGESPQPK	S11(Phospho); N20(Deamidated)	S11(Phospho): 100	Q96TA1
GLLAQGLRPESPPPAGPLLnGAPAGEsPQPK	N20(Deamidated); S27(Phospho)	S11(Phospho): 100	Q96TA1
GPADSGWMPQAAPcLsGAPQAsAADVVVVHGR	C14(Nitrosyl); S16(HexNAc); S22(Phospho)	S5(Phospho): 39.19; S5(HexNAc): 34.45; C14(Nitrosyl): 100; S22(Phospho): 39.19; S22(HexNAc): 34.45	P09110
GPADSGWMPQAAPcLsGAPQAsAADVVVVHGR	C14(Nitrosyl); S16(HexNAc); S22(Phospho)	S5(Phospho): 39.19; S5(HexNAc): 34.45; C14(Nitrosyl): 100; S22(Phospho): 39.19; S22(HexNAc): 34.45	P09110
GPAnGFrGGYDGYrPSFSNTPNSGYTQSQFSAPR	N4(Deamidated); R7(Methyl); R14(Methyl)	R7(Methyl): 100; R14(Methyl): 100	Q14444
GPANGFrGGYDGYrPSFSNTPNSGYTQSQFSAPR	R7(Methyl); R14(Methyl)	R7(Methyl): 100; R14(Methyl): 100	Q14444
GPAnGFrGGYDGYrPSFSNTPnSGYTQSQFSAPR	N4(Deamidated); R7(Methyl); R14(Methyl); N22(Deamidated)	R7(Methyl): 100; R14(Methyl): 100	Q14444
GPANGFrGGYDGYrPSFSNTPNSGYTQSQFSAPR	R7(Methyl); R14(Methyl)	R7(Methyl): 100; R14(Methyl): 100	Q14444
GPAnGFrGGYDGYrPSFSNTPNSGYTQSQFSAPR	N4(Deamidated); R7(Methyl); R14(Methyl)	R7(Methyl): 100; R14(Methyl): 100	Q14444
GPANGFrGGYDGYrPSFSNTPNSGYTQSQFSAPR	R7(Methyl); R14(Methyl)	R7(Methyl): 100; R14(Methyl): 100	Q14444
GPAnGFrGGYDGYrPSFSNTPNSGYTQSQFSAPR	N4(Deamidated); R7(Methyl); R14(Methyl)	R7(Methyl): 100; R14(Methyl): 100	Q14444
GPAnGFrGGYDGYrPSFSNTPNSGYTQSQFSAPR	N4(Deamidated); R7(Methyl); R14(Methyl)	R7(Methyl): 100; R14(Methyl): 100	Q14444
GPANGFrGGYDGYrPSFSNTPNSGYTQSQFSAPR	R7(Methyl); R14(Methyl)	R7(Methyl): 100; R14(Methyl): 100	Q14444
GPANGFrGGYDGYrPSFSNTPnSGYTQSQFSAPR	R7(Methyl); R14(Methyl); N22(Deamidated)	R7(Methyl): 100; R14(Methyl): 100	Q14444
GPANGFrGGYDGYrPSFSNTPnSGYTQSQFSAPR	R7(Methyl); R14(Methyl); N22(Deamidated)	R7(Methyl): 100; R14(Methyl): 100	Q14444
GPANGFrGGYDGYrPSFSnTPnSGYTQSQFSAPR	R7(Methyl); R14(Methyl); N19(Deamidated); N22(Deamidated)	R7(Methyl): 100; R14(Methyl): 100	Q14444
GPAnGFrGGYDGYrPSFSnTPNSGYTQSQFSAPR	N4(Deamidated); R7(Methyl); R14(Methyl); N19(Deamidated)	R7(Methyl): 100; R14(Methyl): 100	Q14444
GPAnGFrGGYDGYrPSFSNTPNSGYTQSQFSAPR	N4(Deamidated); R7(Methyl); R14(Methyl)	R7(Methyl): 100; R14(Methyl): 100	Q14444
GPANGFrGGYDGYrPSFSnTPNSGYTQSQFSAPR	R7(Methyl); R14(Methyl); N19(Deamidated)	R7(Methyl): 100; R14(Methyl): 100	Q14444
GPAnGFrGGYDGYrPSFSNTPnSGYTQSQFSAPR	N4(Deamidated); R7(Methyl); R14(Methyl); N22(Deamidated)	R7(Methyl): 100; R14(Methyl): 100	Q14444
GPAnGFrGGYDGYrPSFSnTPNSGYTQSQFSAPR	N4(Deamidated); R7(Methyl); R14(Methyl); N19(Deamidated)	R7(Methyl): 100; R14(Methyl): 100	Q14444
GPAnGFrGGYDGYrPSFSNTPNSGYTQSQFSAPR	N4(Deamidated); R7(Methyl); R14(Methyl)	R7(Methyl): 100; R14(Methyl): 100	Q14444
GPANGFrGGYDGYrPSFSnTPNSGYTQSQFSAPR	R7(Methyl); R14(Methyl); N19(Deamidated)	R7(Methyl): 100; R14(Methyl): 100	Q14444
GPAnGFrGGYDGYrPSFSNTPNSGYTQSQFSAPR	N4(Deamidated); R7(Methyl); R14(Methyl)	R7(Methyl): 100; R14(Methyl): 100	Q14444
GPFPLQVVSVGGPArGr	R15(Methyl); R17(Methyl)	R15(Methyl): 100; R17(Methyl): 100	Q9NZB2
GPFPLQVVSVGGPArGr	R15(Methyl); R17(Methyl)	R15(Methyl): 100; R17(Methyl): 100	Q9NZB2
GPFPLQVVSVGGPArGr	R15(Methyl); R17(Methyl)	R15(Methyl): 100; R17(Methyl): 100	Q9NZB2
GPFPLQVVSVGGPArGr	R15(Methyl); R17(Methyl)	R15(Methyl): 100; R17(Methyl): 100	Q9NZB2
GPFPLQVVSVGGPArGr	R15(Methyl); R17(Methyl)	R15(Methyl): 100; R17(Methyl): 100	Q9NZB2
GPFPLQVVSVGGPArGr	R15(Methyl); R17(Methyl)	R15(Methyl): 100; R17(Methyl): 100	Q9NZB2
GPMTGSSGGDrGGFk	R11(Methyl); K15(Methyl)	R11(Methyl): 100; K15(Methyl): 100	Q92804
GPMTGSSGGDrGGFk	R11(Methyl); K15(Methyl)	R11(Methyl): 100; K15(Methyl): 100	Q92804
GPmTGSSGGDrGGFk	M3(Oxidation); R11(Methyl); K15(Methyl)	R11(Methyl): 100; K15(Methyl): 100	Q92804
GPmTGSSGGDrGGFk	M3(Oxidation); R11(Methyl); K15(Methyl)	R11(Methyl): 100; K15(Methyl): 100	Q92804
GPmTGSSGGDrGGFk	M3(Oxidation); R11(Methyl); K15(Methyl)	R11(Methyl): 100; K15(Methyl): 100	Q92804
GPmTGSSGGDrGGFk	M3(Oxidation); R11(Methyl); K15(Methyl)	R11(Methyl): 100; K15(Methyl): 100	Q92804
GPmTGSSGGDrGGFk	M3(Oxidation); R11(Methyl); K15(Methyl)	R11(Methyl): 100; K15(Methyl): 100	Q92804
GPmTGSSGGDrGGFk	M3(Oxidation); R11(Methyl); K15(Methyl)	R11(Methyl): 100; K15(Methyl): 100	Q92804
GPmTGSSGGDrGGFk	M3(Oxidation); R11(Methyl); K15(Methyl)	R11(Methyl): 100; K15(Methyl): 100	Q92804
GPmTGSSGGDrGGFk	M3(Oxidation); R11(Methyl); K15(Methyl)	R11(Methyl): 100; K15(Methyl): 100	Q92804
GPmTGSSGGDrGGFk	M3(Oxidation); R11(Methyl); K15(Methyl)	R11(Methyl): 100; K15(Methyl): 100	Q92804
GPMTGSSGGDrGGFk	R11(Methyl); K15(Methyl)	R11(Methyl): 100; K15(Methyl): 100	Q92804
GPmTGSSGGDrGGFk	M3(Oxidation); R11(Methyl); K15(Methyl)	R11(Methyl): 100; K15(Methyl): 100	Q92804
GPmTGSSGGDrGGFk	M3(Oxidation); R11(Methyl); K15(Methyl)	R11(Methyl): 100; K15(Methyl): 100	Q92804
GPmTGSSGGDrGGFk	M3(Oxidation); R11(Methyl); K15(Methyl)	R11(Methyl): 100; K15(Methyl): 100	Q92804
GPmTGSSGGDrGGFk	M3(Oxidation); R11(Methyl); K15(Methyl)	R11(Methyl): 100; K15(Methyl): 100	Q92804
GPmTGSSGGDrGGFk	M3(Oxidation); R11(Methyl); K15(Methyl)	R11(Methyl): 100; K15(Methyl): 100	Q92804
GPmTGSSGGDrGGFk	M3(Oxidation); R11(Methyl); K15(Methyl)	R11(Methyl): 100; K15(Methyl): 100	Q92804
GPnYTSGYGTNSELSNPSETESErk	N3(Deamidated); R24(Methyl); K25(Methyl)	R24(Methyl): 100; K25(Methyl): 100	P51114
GPNYTSGYGTNSELSnPSETESErk	N16(Deamidated); R24(Methyl); K25(Methyl)	R24(Methyl): 100; K25(Methyl): 100	P51114
GPNYTSGYGTNSELSnPSETESErk	N16(Deamidated); R24(Methyl); K25(Methyl)	R24(Methyl): 100; K25(Methyl): 100	P51114
GQVknEALrELR	K4(Acetyl); N5(Deamidated); R9(Acetyl)	K4(Acetyl): 100	Q9UJX2
GQVknEALrELR	K4(Acetyl); N5(Deamidated); R9(Acetyl)	K4(Acetyl): 100	Q9UJX2
GSYGGGDGGYnGFGGDGGNYGGGPGYSSr	N11(Deamidated); R29(Methyl)	R29(Methyl): 100	P51991
GSYGGGDGGYnGFGGDGGNYGGGPGYSSr	N11(Deamidated); R29(Methyl)	R29(Methyl): 100	P51991
GSYGGGDGGYnGFGGDGGNYGGGPGYSSr	N11(Deamidated); R29(Methyl)	R29(Methyl): 100	P51991
GSYGGGDGGYnGFGGDGGNYGGGPGYSSr	N11(Deamidated); R29(Methyl)	R29(Methyl): 100	P51991
GSYGGGDGGYnGFGGDGGNYGGGPGYSSr	N11(Deamidated); R29(Methyl)	R29(Methyl): 100	P51991
HGGSPQPLATtPLsQEPVnPPSEASPTR	T11(Phospho); S14(Phospho); N19(Deamidated)	S4(Phospho): 95.25; S22(Phospho): 44.09; S25(Phospho): 44.09	Q9UQ35
HGGSPQPLATTPLsQEPVnPPSEASPtR	S14(Phospho); N19(Deamidated); T27(Phospho)	S4(Phospho): 100; T27(Phospho): 81.72	Q9UQ35
HIADLAGNSEVILPVPAFnVInGGSHAGNk	N19(Deamidated); N22(Deamidated); K30(Methyl)	K30(Methyl): 100	P06733
HIADLAGNSEVILPVPAFNVInGGSHAGnk	N22(Deamidated); N29(Deamidated); K30(Methyl)	K30(Methyl): 100	P06733
HIADLAGNSEVILPVPAFNVInGGSHAGnk	N22(Deamidated); N29(Deamidated); K30(Methyl)	K30(Methyl): 100	P06733
HTGPGILSMANAGPNTnGSQFFICtAk	N17(Deamidated); T25(Phospho); K27(Methyl)	T16(Phospho): 43.33; S19(Phospho): 43.33; K27(Methyl): 100	P62937
HTGPGILSMANAGPntNGSQFFICTAk	N15(Deamidated); T16(Phospho); K27(Methyl)	T16(Phospho): 40.12; T25(Phospho): 40.12; K27(Methyl): 100	P62937
HTGPGILSMANAGPnTnGSQFFICtAk	N15(Deamidated); N17(Deamidated); T25(Phospho); K27(Methyl)	T16(Phospho): 58.43; K27(Methyl): 100	P62937
HTGPGILSMANAGPNtnGSQFFICTAk	T16(Phospho); N17(Deamidated); K27(Methyl)	S19(Phospho): 63.29; K27(Methyl): 100	P62937
HTGPGILSMANAGPNTnGSQFFICtAk	N17(Deamidated); T25(Phospho); K27(Methyl)	T25(Phospho): 94.92; K27(Methyl): 100	P62937
HTGPGILSMANAGPntnGSQFFICTAk	N15(Deamidated); T16(Phospho); N17(Deamidated); K27(Methyl)	T25(Phospho): 74.83; K27(Methyl): 100	P62937
HTGPGILSMAnAGPNTnGsQFFICTAk	N11(Deamidated); N17(Deamidated); S19(Phospho); K27(Methyl)	T25(Phospho): 79.74; K27(Methyl): 100	P62937
HTGPGILSMANAGPNTnGSQFFICtAk	N17(Deamidated); T25(Phospho); K27(Methyl)	S19(Phospho): 69.68; K27(Methyl): 100	P62937
HTGPGILSMANAGPNTnGSQFFICtAk	N17(Deamidated); T25(Phospho); K27(Methyl)	T25(Phospho): 68.08; K27(Methyl): 100	P62937
HTGPGILSMANAGPNTnGSQFFICtAk	N17(Deamidated); T25(Phospho); K27(Methyl)	S19(Phospho): 75.64; K27(Methyl): 100	P62937
HTGPGILSMANAGPnTnGSQFFICtAk	N15(Deamidated); N17(Deamidated); T25(Phospho); K27(Methyl)	T16(Phospho): 40.77; K27(Methyl): 100	P62937
HTGPGILSMANAGPnTnGSQFFICtAk	N15(Deamidated); N17(Deamidated); T25(Phospho); K27(Methyl)	T16(Phospho): 90.86; K27(Methyl): 100	P62937
IETDEEEscDnAHGDANQPAR	S8(Phospho); C9(Carbamidomethyl); N11(Deamidated)	T3(Phospho): 100	Q96T23
IEtDEEEScDnAHGDANQPAR	T3(Phospho); C9(Carbamidomethyl); N11(Deamidated)	T3(Phospho): 100	Q96T23
IETDEEEscDnAHGDANQPAR	S8(Phospho); C9(Carbamidomethyl); N11(Deamidated)	T3(Phospho): 50; S8(Phospho): 50	Q96T23
IGDTcDNNQDIDEDGHQNNLDNcPyVPNANQADHDK	C5(Carbamidomethyl); C23(Nitrosyl); Y25(Nitrosyl)	C23(Nitrosyl): 100	P07996
IGDTcDNNQDIDEDGHQNNLDNcPyVPNANQADHDK	C5(Carbamidomethyl); C23(Nitrosyl); Y25(Nitrosyl)	C23(Nitrosyl): 100	P07996
IGDTcDNNQDIDEDGHQNNLDNcPyVPNANQADHDK	C5(Carbamidomethyl); C23(Nitrosyl); Y25(Nitrosyl)	C23(Nitrosyl): 99.99	P07996
IGDTcDNNQDIDEDGHQNNLDNcPyVPNANQADHDK	C5(Carbamidomethyl); C23(Nitrosyl); Y25(Nitrosyl)	C23(Nitrosyl): 99.89	P07996
IHFISPNIyccGAGTAADTDMTTQLISSNLELHSLSTGR	Y9(Nitrosyl); C10(Nitrosyl); C11(Carbamidomethyl)	C10(Nitrosyl): 100	Q99436
IHFISPNIyccGAGTAADTDMTTQLISSNLELHSLSTGR	Y9(Nitrosyl); C10(Nitrosyl); C11(Carbamidomethyl)	C10(Nitrosyl): 100	Q99436
IHFISPNIyccGAGTAADTDMTTQLISSNLELHSLSTGR	Y9(Nitrosyl); C10(Nitrosyl); C11(Carbamidomethyl)	C10(Nitrosyl): 100	Q99436
IHFISPNIyccGAGTAADTDMTTQLISSNLELHSLSTGR	Y9(Nitrosyl); C10(Nitrosyl); C11(Carbamidomethyl)	C10(Nitrosyl): 99.97	Q99436
IHFISPNIyccGAGTAADTDMTTQLISSNLELHSLSTGR	Y9(Nitrosyl); C10(Nitrosyl); C11(Carbamidomethyl)	C10(Nitrosyl): 99.95	Q99436
ISASGPEsLLGGPGGAsAAPAAGsk	S8(Phospho); S17(HexNAc); S24(Phospho); K25(Methyl)	S2(Phospho): 41.19; S4(Phospho): 41.19; S17(HexNAc): 48.94; S24(Phospho): 83.41; K25(Methyl): 100	Q9Y2U8
ISASGPEsLLGGPGGAsAAPAAGsk	S8(Phospho); S17(HexNAc); S24(Phospho); K25(Methyl)	S2(Phospho): 41.19; S4(Phospho): 41.19; S17(HexNAc): 48.94; S24(Phospho): 83.41; K25(Methyl): 100	Q9Y2U8
ISLGLPVGAVInCADNtGAk	N12(Deamidated); T17(Phospho); K20(Methyl)	T17(Phospho): 100; K20(Methyl): 100	P62829
ISLGLPVGAVInCADNtGAk	N12(Deamidated); T17(Phospho); K20(Methyl)	T17(Phospho): 100; K20(Methyl): 100	P62829
ISLGLPVGAVInCADNtGAk	N12(Deamidated); T17(Phospho); K20(Methyl)	T17(Phospho): 100; K20(Methyl): 100	P62829
ISLGLPVGAVInCADNtGAk	N12(Deamidated); T17(Phospho); K20(Methyl)	T17(Phospho): 100; K20(Methyl): 100	P62829
ISLGLPVGAVInCADNtGAk	N12(Deamidated); T17(Phospho); K20(Methyl)	T17(Phospho): 100; K20(Methyl): 100	P62829
kAPAEGVLtLR	K1(Acetyl); T9(Phospho)	K1(Acetyl): 100; T9(Phospho): 100	Q9H6S3
kAPAEGVLtLR	K1(Acetyl); T9(Phospho)	K1(Acetyl): 100; T9(Phospho): 100	Q9H6S3
kCnGGAINcTNVQISDSPFR	K1(Acetyl); N3(Deamidated); C9(Carbamidomethyl)	K1(Acetyl): 100	Q9H2U2
kCnGGAINcTNVQISDSPFR	K1(Acetyl); N3(Deamidated); C9(Carbamidomethyl)	K1(Acetyl): 100	Q9H2U2
kcNGGAINcTnVQISDSPFR	K1(Methyl); C2(Nitrosyl); C9(Carbamidomethyl); N11(Deamidated)	K1(Methyl): 100; C2(Nitrosyl): 100	Q9H2U2
kCnGGAINcTNVQISDSPFR	K1(Acetyl); N3(Deamidated); C9(Carbamidomethyl)	K1(Acetyl): 100	Q9H2U2
kcNGGAINcTNVQISDSPFR	K1(Acetyl); C2(Nitrosyl); C9(Nitrosyl)	K1(Acetyl): 100; C2(Nitrosyl): 100; C9(Nitrosyl): 100	Q9H2U2
kcNGGAIncTNVQISDSPFR	K1(Methyl); C2(Nitrosyl); N8(Deamidated); C9(Carbamidomethyl)	K1(Methyl): 100; C2(Nitrosyl): 99.95	Q9H2U2
kcNGGAINcTNVQISDSPFR	K1(Acetyl); C2(Nitrosyl); C9(Nitrosyl)	K1(Acetyl): 100; C2(Nitrosyl): 100; C9(Nitrosyl): 100	Q9H2U2
kcNGGAINcTNVQISDSPFR	K1(Acetyl); C2(Nitrosyl); C9(Nitrosyl)	K1(Acetyl): 100; C2(Nitrosyl): 100; C9(Nitrosyl): 100	Q9H2U2
kcnGGAINcTNVQISDSPFR	K1(Methyl); C2(Carbamidomethyl); N3(Deamidated); C9(Nitrosyl)	K1(Methyl): 99.99; C2(Nitrosyl): 96.91	Q9H2U2
kcNGGAINcTNVQISDSPFR	K1(Acetyl); C2(Nitrosyl); C9(Nitrosyl)	K1(Acetyl): 100; C2(Nitrosyl): 100; C9(Nitrosyl): 100	Q9H2U2
kcNGGAINcTNVQISDSPFR	K1(Acetyl); C2(Nitrosyl); C9(Nitrosyl)	K1(Acetyl): 100; C2(Nitrosyl): 100; C9(Nitrosyl): 100	Q9H2U2
kcNGGAINcTNVQISDSPFR	K1(Acetyl); C2(Nitrosyl); C9(Nitrosyl)	K1(Acetyl): 100; C2(Nitrosyl): 100; C9(Nitrosyl): 100	Q9H2U2
kcNGGAINcTNVQISDSPFR	K1(Acetyl); C2(Nitrosyl); C9(Nitrosyl)	K1(Acetyl): 100; C2(Nitrosyl): 100; C9(Nitrosyl): 100	Q9H2U2
kcNGGAINcTNVQISDSPFR	K1(Acetyl); C2(Nitrosyl); C9(Nitrosyl)	K1(Acetyl): 100; C2(Nitrosyl): 100; C9(Nitrosyl): 100	Q9H2U2
KEDsDEEEDDDsEEDEEDDEDEDEDEDEIEPAAMK	S4(Phospho); S12(Phospho)	S4(Phospho): 100; S12(Phospho): 100	P19338
KEDsDEEEDDDsEEDEEDDEDEDEDEDEIEPAAMK	S4(Phospho); S12(Phospho)	S4(Phospho): 100; S12(Phospho): 100	P19338
KEDsDEEEDDDsEEDEEDDEDEDEDEDEIEPAAMK	S4(Phospho); S12(Phospho)	S4(Phospho): 100; S12(Phospho): 100	P19338
KEDsDEEEDDDsEEDEEDDEDEDEDEDEIEPAAMK	S4(Phospho); S12(Phospho)	S4(Phospho): 100; S12(Phospho): 100	P19338
KEDsDEEEDDDsEEDEEDDEDEDEDEDEIEPAAMK	S4(Phospho); S12(Phospho)	S4(Phospho): 100; S12(Phospho): 100	P19338
KEDsDEEEDDDsEEDEEDDEDEDEDEDEIEPAAMK	S4(Phospho); S12(Phospho)	S4(Phospho): 100; S12(Phospho): 100	P19338
KEDsDEEEDDDsEEDEEDDEDEDEDEDEIEPAAMK	S4(Phospho); S12(Phospho)	S4(Phospho): 100; S12(Phospho): 100	P19338
KEDsDEEEDDDsEEDEEDDEDEDEDEDEIEPAAMK	S4(Phospho); S12(Phospho)	S4(Phospho): 100; S12(Phospho): 100	P19338
KEDsDEEEDDDsEEDEEDDEDEDEDEDEIEPAAMK	S4(Phospho); S12(Phospho)	S4(Phospho): 100; S12(Phospho): 100	P19338
KEDsDEEEDDDsEEDEEDDEDEDEDEDEIEPAAMK	S4(Phospho); S12(Phospho)	S4(Phospho): 100; S12(Phospho): 100	P19338
KEDsDEEEDDDsEEDEEDDEDEDEDEDEIEPAAMK	S4(Phospho); S12(Phospho)	S4(Phospho): 100; S12(Phospho): 100	P19338
KEDsDEEEDDDsEEDEEDDEDEDEDEDEIEPAAMK	S4(Phospho); S12(Phospho)	S4(Phospho): 100; S12(Phospho): 100	P19338
KEDsDEEEDDDsEEDEEDDEDEDEDEDEIEPAAMK	S4(Phospho); S12(Phospho)	S4(Phospho): 100; S12(Phospho): 100	P19338
KEDsDEEEDDDsEEDEEDDEDEDEDEDEIEPAAMK	S4(Phospho); S12(Phospho)	S4(Phospho): 100; S12(Phospho): 100	P19338
KEDsDEEEDDDsEEDEEDDEDEDEDEDEIEPAAMK	S4(Phospho); S12(Phospho)	S4(Phospho): 100; S12(Phospho): 100	P19338
KEDsDEEEDDDsEEDEEDDEDEDEDEDEIEPAAMK	S4(Phospho); S12(Phospho)	S4(Phospho): 100; S12(Phospho): 100	P19338
KEDsDEEEDDDsEEDEEDDEDEDEDEDEIEPAAMK	S4(Phospho); S12(Phospho)	S4(Phospho): 100; S12(Phospho): 100	P19338
KEDsDEEEDDDsEEDEEDDEDEDEDEDEIEPAAMK	S4(Phospho); S12(Phospho)	S4(Phospho): 100; S12(Phospho): 100	P19338
KEDsDEEEDDDsEEDEEDDEDEDEDEDEIEPAAMK	S4(Phospho); S12(Phospho)	S4(Phospho): 100; S12(Phospho): 100	P19338
KEDsDEEEDDDsEEDEEDDEDEDEDEDEIEPAAMK	S4(Phospho); S12(Phospho)	S4(Phospho): 100; S12(Phospho): 100	P19338
KEDsDEEEDDDsEEDEEDDEDEDEDEDEIEPAAMK	S4(Phospho); S12(Phospho)	S4(Phospho): 100; S12(Phospho): 100	P19338
KEDsDEEEDDDsEEDEEDDEDEDEDEDEIEPAAMK	S4(Phospho); S12(Phospho)	S4(Phospho): 100; S12(Phospho): 100	P19338
KEDsDEEEDDDsEEDEEDDEDEDEDEDEIEPAAMK	S4(Phospho); S12(Phospho)	S4(Phospho): 100; S12(Phospho): 100	P19338
KEDsDEEEDDDsEEDEEDDEDEDEDEDEIEPAAMK	S4(Phospho); S12(Phospho)	S4(Phospho): 100; S12(Phospho): 100	P19338
KEDsDEEEDDDsEEDEEDDEDEDEDEDEIEPAAMK	S4(Phospho); S12(Phospho)	S4(Phospho): 100; S12(Phospho): 100	P19338
KEDsDEEEDDDsEEDEEDDEDEDEDEDEIEPAAMK	S4(Phospho); S12(Phospho)	S4(Phospho): 100; S12(Phospho): 100	P19338
KEDsDEEEDDDsEEDEEDDEDEDEDEDEIEPAAMK	S4(Phospho); S12(Phospho)	S4(Phospho): 100; S12(Phospho): 100	P19338
KEDsDEEEDDDsEEDEEDDEDEDEDEDEIEPAAMK	S4(Phospho); S12(Phospho)	S4(Phospho): 100; S12(Phospho): 100	P19338
KEDsDEEEDDDsEEDEEDDEDEDEDEDEIEPAAMK	S4(Phospho); S12(Phospho)	S4(Phospho): 100; S12(Phospho): 100	P19338
KEDsDEEEDDDsEEDEEDDEDEDEDEDEIEPAAMK	S4(Phospho); S12(Phospho)	S4(Phospho): 100; S12(Phospho): 100	P19338
KEDsDEEEDDDsEEDEEDDEDEDEDEDEIEPAAMK	S4(Phospho); S12(Phospho)	S4(Phospho): 100; S12(Phospho): 100	P19338
KEDsDEEEDDDsEEDEEDDEDEDEDEDEIEPAAMK	S4(Phospho); S12(Phospho)	S4(Phospho): 100; S12(Phospho): 100	P19338
KEDsDEEEDDDsEEDEEDDEDEDEDEDEIEPAAMK	S4(Phospho); S12(Phospho)	S4(Phospho): 100; S12(Phospho): 100	P19338
KEDsDEEEDDDsEEDEEDDEDEDEDEDEIEPAAMK	S4(Phospho); S12(Phospho)	S4(Phospho): 100; S12(Phospho): 100	P19338
KEDsDEEEDDDsEEDEEDDEDEDEDEDEIEPAAMK	S4(Phospho); S12(Phospho)	S4(Phospho): 100; S12(Phospho): 100	P19338
KEDsDEEEDDDsEEDEEDDEDEDEDEDEIEPAAMK	S4(Phospho); S12(Phospho)	S4(Phospho): 100; S12(Phospho): 100	P19338
KEDsDEEEDDDsEEDEEDDEDEDEDEDEIEPAAMK	S4(Phospho); S12(Phospho)	S4(Phospho): 100; S12(Phospho): 100	P19338
KEDsDEEEDDDsEEDEEDDEDEDEDEDEIEPAAMK	S4(Phospho); S12(Phospho)	S4(Phospho): 100; S12(Phospho): 100	P19338
KELEQVCnPIISGLyQGAGGPGPGGFGAQGPK	N8(Deamidated); Y15(Phospho)	S12(Phospho): 95.02	P0DMV9
KELEQVCnPIIsGLYQGAGGPGPGGFGAQGPK	N8(Deamidated); S12(Phospho)	S12(Phospho): 99.92	P0DMV9
KELEQVCnPIIsGLYQGAGGPGPGGFGAQGPK	N8(Deamidated); S12(Phospho)	S12(Phospho): 99.92	P0DMV9
KELEQVCnPIIsGLYQGAGGPGPGGFGAQGPK	N8(Deamidated); S12(Phospho)	S12(Phospho): 100	P0DMV9
KELEQVCnPIISGLyQGAGGPGPGGFGAQGPK	N8(Deamidated); Y15(Phospho)	S12(Phospho): 99.46	P0DMV9
KELEQVCnPIISGLyQGAGGPGPGGFGAQGPK	N8(Deamidated); Y15(Phospho)	S12(Phospho): 99.9	P0DMV9
KELEQVCnPIISGLyQGAGGPGPGGFGAQGPK	N8(Deamidated); Y15(Phospho)	S12(Phospho): 82.75	P0DMV9
KELEQVCnPIISGLyQGAGGPGPGGFGAQGPK	N8(Deamidated); Y15(Phospho)	S12(Phospho): 80.88	P0DMV9
KGYEVIYLTEPVDEycIQALPEFDGK	Y15(Nitrosyl); C16(Nitrosyl)	C16(Nitrosyl): 100	P14625
KGYEVIYLTEPVDEycIQALPEFDGK	Y15(Nitrosyl); C16(Nitrosyl)	C16(Nitrosyl): 100	P14625
KLEEVLSTEGAEEnGNSDkk	N14(Deamidated); K19(Methyl); K20(Methyl)	K19(Methyl): 100; K20(Methyl): 100	O15355
KLEEVLSTEGAEEnGNSDkk	N14(Deamidated); K19(Methyl); K20(Methyl)	K19(Methyl): 100; K20(Methyl): 100	O15355
KLEEVLSTEGAEEnGNSDkk	N14(Deamidated); K19(Methyl); K20(Methyl)	K19(Methyl): 100; K20(Methyl): 100	O15355
kPAnDITSQLEINFGDLGR	K1(Acetyl); N4(Deamidated)	K1(Acetyl): 100	Q8NC51
kPAnDITSQLEINFGDLGR	K1(Acetyl); N4(Deamidated)	K1(Acetyl): 100	Q8NC51
kPAnDITSQLEINFGDLGR	K1(Acetyl); N4(Deamidated)	K1(Acetyl): 100	Q8NC51
kPAnDITSQLEINFGDLGR	K1(Acetyl); N4(Deamidated)	K1(Acetyl): 100	Q8NC51
kPAnDITSQLEINFGDLGR	K1(Acetyl); N4(Deamidated)	K1(Acetyl): 100	Q8NC51
kPAnDITSQLEINFGDLGR	K1(Acetyl); N4(Deamidated)	K1(Acetyl): 100	Q8NC51
kPAnDITSQLEINFGDLGR	K1(Acetyl); N4(Deamidated)	K1(Acetyl): 100	Q8NC51
kPAnDITSQLEINFGDLGR	K1(Acetyl); N4(Deamidated)	K1(Acetyl): 100	Q8NC51
KPAtPAEDDEDDDIDLFGsDNEEEDK	T4(Phospho); S19(Phospho)	T4(Phospho): 100; S19(Phospho): 100	P29692
KPATPAEDDEDDDIDLFGsDnEEEDK	S19(Phospho); N21(Deamidated)	S19(Phospho): 100	P29692
KPATPAEDDEDDDIDLFGsDnEEEDK	S19(Phospho); N21(Deamidated)	S19(Phospho): 100	P29692
KPATPAEDDEDDDIDLFGsDnEEEDK	S19(Phospho); N21(Deamidated)	S19(Phospho): 100	P29692
KPATPAEDDEDDDIDLFGsDnEEEDK	S19(Phospho); N21(Deamidated)	S19(Phospho): 100	P29692
KPATPAEDDEDDDIDLFGsDnEEEDK	S19(Phospho); N21(Deamidated)	S19(Phospho): 71.09	P29692
KPATPAEDDEDDDIDLFGsDnEEEDK	S19(Phospho); N21(Deamidated)	S19(Phospho): 71.09	P29692
KPATPAEDDEDDDIDLFGsDnEEEDK	S19(Phospho); N21(Deamidated)	S19(Phospho): 93.27	P29692
KPAtPAEDDEDDDIDLFGsDNEEEDK	T4(Phospho); S19(Phospho)	T4(Phospho): 100; S19(Phospho): 100	P29692
KPAtPAEDDEDDDIDLFGsDNEEEDK	T4(Phospho); S19(Phospho)	T4(Phospho): 100; S19(Phospho): 100	P29692
KPATPAEDDEDDDIDLFGsDnEEEDK	S19(Phospho); N21(Deamidated)	S19(Phospho): 100	P29692
KPAtPAEDDEDDDIDLFGsDNEEEDK	T4(Phospho); S19(Phospho)	T4(Phospho): 100; S19(Phospho): 100	P29692
KPAtPAEDDEDDDIDLFGsDNEEEDK	T4(Phospho); S19(Phospho)	T4(Phospho): 100; S19(Phospho): 100	P29692
KPAtPAEDDEDDDIDLFGsDNEEEDK	T4(Phospho); S19(Phospho)	T4(Phospho): 100; S19(Phospho): 100	P29692
KPATPAEDDEDDDIDLFGsDnEEEDK	S19(Phospho); N21(Deamidated)	S19(Phospho): 99.88	P29692
KPATPAEDDEDDDIDLFGsDnEEEDK	S19(Phospho); N21(Deamidated)	S19(Phospho): 100	P29692
KPATPAEDDEDDDIDLFGsDnEEEDK	S19(Phospho); N21(Deamidated)	S19(Phospho): 78.41	P29692
KPATPAEDDEDDDIDLFGsDnEEEDK	S19(Phospho); N21(Deamidated)	S19(Phospho): 99.61	P29692
kPTDGASSSncVTDISHLVR	K1(Acetyl); N10(Deamidated); C11(Carbamidomethyl)	K1(Acetyl): 100	P49321
kPTDGASSSncVTDISHLVR	K1(Acetyl); N10(Deamidated); C11(Carbamidomethyl)	K1(Acetyl): 100	P49321
kPTDGASSSncVTDISHLVR	K1(Acetyl); N10(Deamidated); C11(Carbamidomethyl)	K1(Acetyl): 100	P49321
kPTDGASSSncVTDISHLVR	K1(Acetyl); N10(Deamidated); C11(Carbamidomethyl)	K1(Acetyl): 100	P49321
kPTDGASSSncVTDISHLVR	K1(Acetyl); N10(Deamidated); C11(Carbamidomethyl)	K1(Acetyl): 100	P49321
kPTDGASSSncVTDISHLVR	K1(Acetyl); N10(Deamidated); C11(Carbamidomethyl)	K1(Acetyl): 100	P49321
kPTDGASSSncVTDISHLVR	K1(Acetyl); N10(Deamidated); C11(Carbamidomethyl)	K1(Acetyl): 100	P49321
kPTDGASSSncVTDISHLVR	K1(Acetyl); N10(Deamidated); C11(Carbamidomethyl)	K1(Acetyl): 100	P49321
kPTDGASSSncVTDISHLVR	K1(Acetyl); N10(Deamidated); C11(Carbamidomethyl)	K1(Acetyl): 100	P49321
kPTDGASSSncVTDISHLVR	K1(Acetyl); N10(Deamidated); C11(Carbamidomethyl)	K1(Acetyl): 100	P49321
kPVVnIITPSHVEER	K1(Acetyl); N5(Deamidated)	K1(Acetyl): 100	Q16719
kPVVnIITPSHVEER	K1(Acetyl); N5(Deamidated)	K1(Acetyl): 100	Q16719
kPVVnIITPSHVEER	K1(Acetyl); N5(Deamidated)	K1(Acetyl): 100	Q16719
kPVVnIITPSHVEER	K1(Acetyl); N5(Deamidated)	K1(Acetyl): 100	Q16719
kPVVnIITPSHVEER	K1(Acetyl); N5(Deamidated)	K1(Acetyl): 100	Q16719
kPVVnIITPSHVEER	K1(Acetyl); N5(Deamidated)	K1(Acetyl): 100	Q16719
kPVVnIITPSHVEER	K1(Acetyl); N5(Deamidated)	K1(Acetyl): 100	Q16719
kPVVnIITPSHVEER	K1(Acetyl); N5(Deamidated)	K1(Acetyl): 100	Q16719
kPVVnIITPSHVEER	K1(Acetyl); N5(Deamidated)	K1(Acetyl): 100	Q16719
kPVVnIITPSHVEER	K1(Acetyl); N5(Deamidated)	K1(Acetyl): 100	Q16719
kPVVnIITPSHVEER	K1(Acetyl); N5(Deamidated)	K1(Acetyl): 100	Q16719
krEDcSPADKPYIDEAR	K1(Methyl); R2(Methyl); C5(Nitrosyl)	K1(Methyl): 100; R2(Methyl): 100; C5(Nitrosyl): 100	Q96DG6
KREDcSPADKPYIDEAR	C5(Carbamidomethyl)		Q96DG6
KREDcSPADKPYIDEAR	C5(Carbamidomethyl)		Q96DG6
KREDcSPADKPYIDEAR	C5(Carbamidomethyl)		Q96DG6
KREDcSPADKPYIDEAR	C5(Carbamidomethyl)		Q96DG6
KREDcSPADKPYIDEAR	C5(Carbamidomethyl)		Q96DG6
KREDcSPADKPYIDEAR	C5(Carbamidomethyl)		Q96DG6
KREDcSPADKPYIDEAR	C5(Carbamidomethyl)		Q96DG6
KsPVGKsPPSTGSTYGSSQK	S2(Phospho); S7(Phospho)	S2(Phospho): 100; S7(Phospho): 99.29	Q9Y2W1
KsPVGKsPPSTGSTYGSSQK	S2(Phospho); S7(Phospho)	S2(Phospho): 100; S7(Phospho): 99.97	Q9Y2W1
KsPVGKsPPSTGSTYGSSQK	S2(Phospho); S7(Phospho)	S2(Phospho): 100; S7(Phospho): 100	Q9Y2W1
kyEDIcPSTHNMDVPNIK	K1(Methyl); Y2(Nitrosyl); C6(Carbamidomethyl)	K1(Methyl): 100	P63241
kyEDIcPSTHNMDVPNIK	K1(Methyl); Y2(Nitrosyl); C6(Carbamidomethyl)	K1(Methyl): 100	P63241
kyEDIcPSTHNMDVPNIK	K1(Methyl); Y2(Nitrosyl); C6(Carbamidomethyl)	K1(Methyl): 100	Q6IS14
kyEDIcPSTHNMDVPNIK	K1(Methyl); Y2(Nitrosyl); C6(Carbamidomethyl)	K1(Methyl): 100	P63241
kyEDIcPSTHNMDVPNIK	K1(Methyl); Y2(Nitrosyl); C6(Carbamidomethyl)	K1(Methyl): 100	Q6IS14; Q9GZV4; P63241
kyEEIDNAPEER	K1(Methyl); Y2(Nitrosyl)	K1(Methyl): 100	P49411
kyEEIDNAPEER	K1(Methyl); Y2(Nitrosyl)	K1(Methyl): 100	P49411
kyEEIDNAPEER	K1(Methyl); Y2(Nitrosyl)	K1(Methyl): 100	P49411
kyEEIDNAPEER	K1(Methyl); Y2(Nitrosyl)	K1(Methyl): 100	P49411
LGSAGGLGSTLGGSSYSScySFGSGGGYGSSFGGVDGLLAGGEK	C19(Nitrosyl); Y20(Nitrosyl)	C19(Nitrosyl): 100	Q04695
LGSAGGLGSTLGGSSYSScySFGSGGGYGSSFGGVDGLLAGGEK	C19(Nitrosyl); Y20(Nitrosyl)	C19(Nitrosyl): 100	Q04695
LGSAGGLGSTLGGSSySSCYSFGSGGGyGSSFGGVDGLLAGGEK	Y16(Nitrosyl); Y28(Nitrosyl)		Q04695
LGSAGGLGSTLGGSSYSScySFGSGGGYGSSFGGVDGLLAGGEK	C19(Nitrosyl); Y20(Nitrosyl)	C19(Nitrosyl): 100	Q04695
LGSAGGLGSTLGGSSySSCYSFGSGGGyGSSFGGVDGLLAGGEK	Y16(Nitrosyl); Y28(Nitrosyl)		Q04695
LGSAGGLGSTLGGSSYSScYSFGSGGGyGSSFGGVDGLLAGGEK	C19(Nitrosyl); Y28(Nitrosyl)	C19(Nitrosyl): 100	Q04695
LNATNIELATVQPGQnFHMFTk	N16(Deamidated); K22(Methyl)	K22(Methyl): 100	P28066
LNATNIELATVQPGQnFHMFTk	N16(Deamidated); K22(Methyl)	K22(Methyl): 100	P28066
LQAALDDEEAGGRPAMEPGnGsLDLGGDSAGR	N20(Deamidated); S22(Phospho)	S29(Phospho): 97.68	Q00839
LQAALDDEEAGGRPAMEPGnGsLDLGGDSAGR	N20(Deamidated); S22(Phospho)	S22(Phospho): 99.98	Q00839
LQAALDDEEAGGRPAMEPGnGsLDLGGDSAGR	N20(Deamidated); S22(Phospho)	S22(Phospho): 99.98	Q00839
LQAALDDEEAGGRPAMEPGnGsLDLGGDSAGR	N20(Deamidated); S22(Phospho)	S22(Phospho): 100	Q00839
LQAALDDEEAGGRPAMEPGnGsLDLGGDSAGR	N20(Deamidated); S22(Phospho)	S22(Phospho): 99.96	Q00839
LQAALDDEEAGGRPAMEPGnGsLDLGGDSAGR	N20(Deamidated); S22(Phospho)	S22(Phospho): 99.25	Q00839
LQAALDDEEAGGRPAMEPGnGsLDLGGDSAGR	N20(Deamidated); S22(Phospho)	S22(Phospho): 99.89	Q00839
LQAALDDEEAGGRPAMEPGnGsLDLGGDSAGR	N20(Deamidated); S22(Phospho)	S22(Phospho): 97.1	Q00839
LQAALDDEEAGGRPAMEPGnGsLDLGGDSAGR	N20(Deamidated); S22(Phospho)	S22(Phospho): 99.24	Q00839
LQAALDDEEAGGRPAMEPGnGsLDLGGDSAGR	N20(Deamidated); S22(Phospho)	S22(Phospho): 99.24	Q00839
LQAALDDEEAGGRPAMEPGnGsLDLGGDSAGR	N20(Deamidated); S22(Phospho)	S22(Phospho): 93.99	Q00839
LQAALDDEEAGGRPAMEPGnGsLDLGGDSAGR	N20(Deamidated); S22(Phospho)	S22(Phospho): 99.79	Q00839
LssGPFR	S2(HexNAc); S3(HexNAc)	S2(HexNAc): 100; S3(HexNAc): 100	P26358
LssGPFR	S2(HexNAc); S3(HexNAc)	S2(HexNAc): 100; S3(HexNAc): 100	P26358
mAAAAAAAAAAGAAGGrGSGPGr	M1(Met-loss+Acetyl); R17(Methyl); R23(Methyl)	R17(Methyl): 100; R23(Methyl): 100	Q86U42
mAAAAAAAAAAGAAGGrGSGPGr	M1(Met-loss+Acetyl); R17(Methyl); R23(Methyl)	R17(Methyl): 100; R23(Methyl): 100	Q86U42
mAAAAAAAAAAGAAGGrGSGPGr	M1(Met-loss+Acetyl); R17(Methyl); R23(Methyl)	R17(Methyl): 100; R23(Methyl): 100	Q86U42
mAAAVAAAGAGEPQsPDELLPK	M1(Met-loss+Acetyl); S15(Phospho)	S15(Phospho): 100	Q9NS69
mAAAVAAAGAGEPQsPDELLPK	M1(Met-loss+Acetyl); S15(Phospho)	S15(Phospho): 100	Q9NS69
mAAAVAAAGAGEPQsPDELLPK	M1(Met-loss+Acetyl); S15(Phospho)	S15(Phospho): 100	Q9NS69
mAAAVAAAGAGEPQsPDELLPK	M1(Met-loss+Acetyl); S15(Phospho)	S15(Phospho): 100	Q9NS69
mAAAVAAAGAGEPQsPDELLPK	M1(Met-loss+Acetyl); S15(Phospho)	S15(Phospho): 100	Q9NS69
mAADVSVTHRPPLsPK	M1(Met-loss+Acetyl); S14(Phospho)	S14(Phospho): 100	Q8IY67
mAADVSVTHRPPLsPK	M1(Met-loss+Acetyl); S14(Phospho)	S14(Phospho): 100	Q8IY67
mAADVSVTHRPPLsPK	M1(Met-loss+Acetyl); S14(Phospho)	S14(Phospho): 100	Q8IY67
MDSTEPAYSEkr	K11(Methyl); R12(Methyl)	K11(Methyl): 100; R12(Methyl): 100	Q05639
MDSTEPAYSEkr	K11(Methyl); R12(Methyl)	K11(Methyl): 100; R12(Methyl): 100	Q05639
MDSTEPAYSEkr	K11(Methyl); R12(Methyl)	K11(Methyl): 100; R12(Methyl): 100	Q05639
MDSTEPPYSQkr	K11(Methyl); R12(Methyl)	K11(Methyl): 100; R12(Methyl): 100	P68104; Q5VTE0
MDSTEPPYSQkr	K11(Methyl); R12(Methyl)	K11(Methyl): 100; R12(Methyl): 100	P68104
MDSTEPPYSQkr	K11(Methyl); R12(Methyl)	K11(Methyl): 100; R12(Methyl): 100	P68104; Q5VTE0
MDSTEPPYSQkr	K11(Methyl); R12(Methyl)	K11(Methyl): 100; R12(Methyl): 100	P68104; Q5VTE0
MDSTEPPYSQkr	K11(Methyl); R12(Methyl)	K11(Methyl): 100; R12(Methyl): 100	P68104
MDSTEPPYSQkr	K11(Methyl); R12(Methyl)	K11(Methyl): 100; R12(Methyl): 100	P68104
MDSTEPPYSQkr	K11(Methyl); R12(Methyl)	K11(Methyl): 100; R12(Methyl): 100	P68104; Q5VTE0
MDSTEPPYSQkr	K11(Methyl); R12(Methyl)	K11(Methyl): 100; R12(Methyl): 100	P68104
MDSTEPPYSQkr	K11(Methyl); R12(Methyl)	K11(Methyl): 100; R12(Methyl): 100	P68104
MDSTEPPYSQkr	K11(Methyl); R12(Methyl)	K11(Methyl): 100; R12(Methyl): 100	P68104; Q5VTE0
MDSTEPPYSQkr	K11(Methyl); R12(Methyl)	K11(Methyl): 100; R12(Methyl): 100	P68104
MDSTEPPYSQkr	K11(Methyl); R12(Methyl)	K11(Methyl): 100; R12(Methyl): 100	P68104; Q5VTE0
MDSTEPPYSQkr	K11(Methyl); R12(Methyl)	K11(Methyl): 100; R12(Methyl): 100	Q5VTE0
MDSTEPPYSQkr	K11(Methyl); R12(Methyl)	K11(Methyl): 100; R12(Methyl): 100	P68104
MDSTEPPYSQkr	K11(Methyl); R12(Methyl)	K11(Methyl): 100; R12(Methyl): 100	P68104
MDSTEPPYSQkr	K11(Methyl); R12(Methyl)	K11(Methyl): 100; R12(Methyl): 100	P68104; Q5VTE0
MDSTEPPYSQkr	K11(Methyl); R12(Methyl)	K11(Methyl): 100; R12(Methyl): 100	P68104
MDSTEPPYSQkr	K11(Methyl); R12(Methyl)	K11(Methyl): 100; R12(Methyl): 100	P68104
MDSTEPPYSQkr	K11(Methyl); R12(Methyl)	K11(Methyl): 100; R12(Methyl): 100	P68104
MDSTEPPYSQkr	K11(Methyl); R12(Methyl)	K11(Methyl): 100; R12(Methyl): 100	P68104; Q5VTE0
MDSTEPPYSQkr	K11(Methyl); R12(Methyl)	K11(Methyl): 100; R12(Methyl): 100	P68104; Q5VTE0
MDSTEPPYSQkr	K11(Methyl); R12(Methyl)	K11(Methyl): 100; R12(Methyl): 100	P68104
MDSTEPPYSQkr	K11(Methyl); R12(Methyl)	K11(Methyl): 100; R12(Methyl): 100	P68104
MDSTEPPYSQkr	K11(Methyl); R12(Methyl)	K11(Methyl): 100; R12(Methyl): 100	P68104; Q5VTE0
MDSTEPPYSQkr	K11(Methyl); R12(Methyl)	K11(Methyl): 100; R12(Methyl): 100	P68104; Q5VTE0
MDSTEPPYSQkr	K11(Methyl); R12(Methyl)	K11(Methyl): 100; R12(Methyl): 100	P68104; Q5VTE0
MDSTEPPYSQkr	K11(Methyl); R12(Methyl)	K11(Methyl): 100; R12(Methyl): 100	P68104
MDSTEPPYSQkr	K11(Methyl); R12(Methyl)	K11(Methyl): 100; R12(Methyl): 100	P68104
MDSTEPPYSQkr	K11(Methyl); R12(Methyl)	K11(Methyl): 100; R12(Methyl): 100	P68104; Q5VTE0
MDSTEPPYSQkr	K11(Methyl); R12(Methyl)	K11(Methyl): 100; R12(Methyl): 100	P68104
MDSTEPPYSQkr	K11(Methyl); R12(Methyl)	K11(Methyl): 100; R12(Methyl): 100	P68104; Q5VTE0
MDSTEPPYSQkr	K11(Methyl); R12(Methyl)	K11(Methyl): 100; R12(Methyl): 100	P68104; Q5VTE0
MDSTEPPYSQkr	K11(Methyl); R12(Methyl)	K11(Methyl): 100; R12(Methyl): 100	Q5VTE0
MDSTEPPYSQkr	K11(Methyl); R12(Methyl)	K11(Methyl): 100; R12(Methyl): 100	P68104
MDSTEPPYSQkr	K11(Methyl); R12(Methyl)	K11(Methyl): 100; R12(Methyl): 100	P68104; Q5VTE0
MDSTEPPYSQkr	K11(Methyl); R12(Methyl)	K11(Methyl): 100; R12(Methyl): 100	P68104
MDSTEPPYSQkr	K11(Methyl); R12(Methyl)	K11(Methyl): 100; R12(Methyl): 100	P68104
MDSTEPPYSQkr	K11(Methyl); R12(Methyl)	K11(Methyl): 100; R12(Methyl): 100	P68104
MDSTEPPYSQkr	K11(Methyl); R12(Methyl)	K11(Methyl): 100; R12(Methyl): 100	P68104
MDSTEPPYSQkr	K11(Methyl); R12(Methyl)	K11(Methyl): 100; R12(Methyl): 100	P68104
MDSTEPPYSQkr	K11(Methyl); R12(Methyl)	K11(Methyl): 100; R12(Methyl): 100	P68104; Q5VTE0
MDSTEPPYSQkr	K11(Methyl); R12(Methyl)	K11(Methyl): 100; R12(Methyl): 100	P68104
MDSTEPPYSQkr	K11(Methyl); R12(Methyl)	K11(Methyl): 100; R12(Methyl): 100	P68104
MEsEGGADDsAEEGDLLDDDDNEDRGDDQLELIK	S3(Phospho); S10(Phospho)	S3(Phospho): 100; S10(Phospho): 100	P07910
MEsEGGADDsAEEGDLLDDDDNEDRGDDQLELIK	S3(Phospho); S10(Phospho)	S3(Phospho): 100; S10(Phospho): 100	P07910
MEsEGGADDsAEEGDLLDDDDNEDRGDDQLELIK	S3(Phospho); S10(Phospho)	S3(Phospho): 100; S10(Phospho): 100	P07910
MEsEGGADDsAEEGDLLDDDDNEDRGDDQLELIK	S3(Phospho); S10(Phospho)	S3(Phospho): 100; S10(Phospho): 100	P07910
MEsEGGADDsAEEGDLLDDDDNEDRGDDQLELIK	S3(Phospho); S10(Phospho)	S3(Phospho): 100; S10(Phospho): 100	P07910
MEsEGGADDsAEEGDLLDDDDNEDRGDDQLELIK	S3(Phospho); S10(Phospho)	S3(Phospho): 100; S10(Phospho): 100	P07910
MEsEGGADDsAEEGDLLDDDDNEDRGDDQLELIK	S3(Phospho); S10(Phospho)	S3(Phospho): 100; S10(Phospho): 100	P07910
MEsEGGADDsAEEGDLLDDDDNEDRGDDQLELIK	S3(Phospho); S10(Phospho)	S3(Phospho): 100; S10(Phospho): 100	P07910
msLDIQSLDIQcEELSDAR	M1(Met-loss+Acetyl); S2(Phospho); C12(Carbamidomethyl)	S2(Phospho): 100	P13489
msLDIQSLDIQcEELSDAR	M1(Met-loss+Acetyl); S2(Phospho); C12(Carbamidomethyl)	S2(Phospho): 100	P13489
msLDIQSLDIQcEELSDAR	M1(Met-loss+Acetyl); S2(Phospho); C12(Carbamidomethyl)	S2(Phospho): 100	P13489
msLDIQSLDIQcEELSDAR	M1(Met-loss+Acetyl); S2(Phospho); C12(Carbamidomethyl)	S2(Phospho): 99.96	P13489
msQGDSNPAAIPHAAEDIQGDDR	M1(Met-loss+Acetyl); S2(Phospho)	S2(Phospho): 100	P68402
msQGDSNPAAIPHAAEDIQGDDR	M1(Met-loss+Acetyl); S2(Phospho)	S2(Phospho): 100	P68402
msQGDSNPAAIPHAAEDIQGDDR	M1(Met-loss+Acetyl); S2(Phospho)	S2(Phospho): 100	P68402
msQGDSNPAAIPHAAEDIQGDDR	M1(Met-loss+Acetyl); S2(Phospho)	S2(Phospho): 99.99	P68402
msQGDSNPAAIPHAAEDIQGDDR	M1(Met-loss+Acetyl); S2(Phospho)	S2(Phospho): 100	P68402
msQGDSNPAAIPHAAEDIQGDDR	M1(Met-loss+Acetyl); S2(Phospho)	S2(Phospho): 99.97	P68402
msQGDSNPAAIPHAAEDIQGDDR	M1(Met-loss+Acetyl); S2(Phospho)	S2(Phospho): 99.97	P68402
msQGDSNPAAIPHAAEDIQGDDR	M1(Met-loss+Acetyl); S2(Phospho)	S2(Phospho): 99.99	P68402
msQGDSNPAAIPHAAEDIQGDDR	M1(Met-loss+Acetyl); S2(Phospho)	S2(Phospho): 99.37	P68402
msQGDSNPAAIPHAAEDIQGDDR	M1(Met-loss+Acetyl); S2(Phospho)	S2(Phospho): 100	P68402
msQGDSNPAAIPHAAEDIQGDDR	M1(Met-loss+Acetyl); S2(Phospho)	S2(Phospho): 99.94	P68402
msQGDSNPAAIPHAAEDIQGDDR	M1(Met-loss+Acetyl); S2(Phospho)	S2(Phospho): 99.89	P68402
msQKQEEENPAEETGEEK	M1(Met-loss+Acetyl); S2(Phospho)	S2(Phospho): 100	O43768
msQKQEEENPAEETGEEK	M1(Met-loss+Acetyl); S2(Phospho)	S2(Phospho): 100	O43768
msQKQEEENPAEETGEEK	M1(Met-loss+Acetyl); S2(Phospho)	S2(Phospho): 99.99	O43768
msQKQEEENPAEETGEEK	M1(Met-loss+Acetyl); S2(Phospho)	S2(Phospho): 100	O43768
msQKQEEENPAEETGEEK	M1(Met-loss+Acetyl); S2(Phospho)	S2(Phospho): 99.99	O43768
NEEtPAAPTPAGATGGSSAWLDssSENr	T4(Phospho); S23(Phospho); S24(Phospho); R28(Methyl)	T4(Phospho): 92.33; S17(Phospho): 64.54; S18(Phospho): 63.27; R28(Methyl): 100	Q7Z434
NEEtPAAPTPAGATGGSSAWLDssSENr	T4(Phospho); S23(Phospho); S24(Phospho); R28(Methyl)	T4(Phospho): 92.33; S17(Phospho): 64.54; S18(Phospho): 63.27; R28(Methyl): 100	Q7Z434
nHSVNEEEQEEQGEGsEDEWEQVGPR	N1(Deamidated); S16(Phospho)	S16(Phospho): 100	Q14694
NHSVnEEEQEEQGEGsEDEWEQVGPR	N5(Deamidated); S16(Phospho)	S16(Phospho): 100	Q14694
NHSVnEEEQEEQGEGsEDEWEQVGPR	N5(Deamidated); S16(Phospho)	S16(Phospho): 100	Q14694
NHsVnEEEQEEQGEGSEDEWEQVGPR	S3(Phospho); N5(Deamidated)	S16(Phospho): 99.97	Q14694
NHsVnEEEQEEQGEGSEDEWEQVGPR	S3(Phospho); N5(Deamidated)	S16(Phospho): 99.97	Q14694
NHSVnEEEQEEQGEGsEDEWEQVGPR	N5(Deamidated); S16(Phospho)	S16(Phospho): 79.56	Q14694
NLVFSSSATVYGNPQYLPLDEAHPTGGctNPYGK	C28(Nitrosyl); T29(Phospho)	C28(Nitrosyl): 100; T29(Phospho): 79.55	Q14376
NLVFSSSATVYGNPQYLPLDEAHPTGGctNPYGK	C28(Nitrosyl); T29(Phospho)	C28(Nitrosyl): 100; T29(Phospho): 79.55	Q14376
PQNLNDAYGPPSnFLEIDVSNPQTVGVGr	N13(Deamidated); R29(Methyl)	R29(Methyl): 100	O60493
PQNLNDAYGPPSnFLEIDVSNPQTVGVGr	N13(Deamidated); R29(Methyl)	R29(Methyl): 100	O60493
PQNLNDAYGPPSNFLEIDVSNPQTVGVGrGr	R29(Methyl); R31(Methyl)	R29(Methyl): 100; R31(Methyl): 100	O60493
PQNLNDAYGPPSNFLEIDVSNPQTVGVGrGr	R29(Methyl); R31(Methyl)	R29(Methyl): 100; R31(Methyl): 100	O60493
PQNLNDAYGPPSNFLEIDVSNPQTVGVGrGr	R29(Methyl); R31(Methyl)	R29(Methyl): 100; R31(Methyl): 100	O60493
PQNLNDAYGPPSNFLEIDVSNPQTVGVGrGr	R29(Methyl); R31(Methyl)	R29(Methyl): 100; R31(Methyl): 100	O60493
PQNLNDAYGPPSnFLEIDVSNPQTVGVGrGr	N13(Deamidated); R29(Methyl); R31(Methyl)	R29(Methyl): 100; R31(Methyl): 100	O60493
PQNLNDAYGPPSnFLEIDVSNPQTVGVGrGr	N13(Deamidated); R29(Methyl); R31(Methyl)	R29(Methyl): 100; R31(Methyl): 100	O60493
PQNLNDAYGPPSnFLEIDVSNPQTVGVGrGr	N13(Deamidated); R29(Methyl); R31(Methyl)	R29(Methyl): 100; R31(Methyl): 100	O60493
PQNLnDAYGPPSNFLEIDVSNPQTVGVGrGr	N5(Deamidated); R29(Methyl); R31(Methyl)	R29(Methyl): 100; R31(Methyl): 100	O60493
PQNLnDAYGPPSNFLEIDVSNPQTVGVGrGr	N5(Deamidated); R29(Methyl); R31(Methyl)	R29(Methyl): 100; R31(Methyl): 100	O60493
PQNLNDAYGPPSNFLEIDVSNPQTVGVGrGr	R29(Methyl); R31(Methyl)	R29(Methyl): 100; R31(Methyl): 100	O60493
PQNLNDAYGPPSNFLEIDVSnPQTVGVGrGr	N21(Deamidated); R29(Methyl); R31(Methyl)	R29(Methyl): 100; R31(Methyl): 100	O60493
PQNLNDAYGPPSNFLEIDVSNPQTVGVGrGr	R29(Methyl); R31(Methyl)	R29(Methyl): 100; R31(Methyl): 100	O60493
PSLWkMMLNIDVSATAFyK	K5(Acetyl); Y18(Nitrosyl)	K5(Acetyl): 100	Q9UKV8
PSLWkMMLNIDVSATAFyK	K5(Acetyl); Y18(Nitrosyl)	K5(Acetyl): 100	Q9UKV8
QEAIPDLEDsPPVsDSEEQQESAR	S10(Phospho); S14(Phospho)	S10(Phospho): 100; S14(Phospho): 100	Q9BTC0
QEAIPDLEDsPPVsDSEEQQESAR	S10(Phospho); S14(Phospho)	S10(Phospho): 100; S14(Phospho): 99.96	Q9BTC0
QEAIPDLEDsPPVsDSEEQQESAR	S10(Phospho); S14(Phospho)	S10(Phospho): 99.99; S14(Phospho): 96.51	Q9BTC0
QEAIPDLEDsPPVSDsEEQQESAR	S10(Phospho); S16(Phospho)	S10(Phospho): 100; S14(Phospho): 99.97	Q9BTC0
QEMASASSSQrGr	R11(Methyl); R13(Methyl)	R11(Methyl): 100; R13(Methyl): 100	P09651
QEMASASSSQrGr	R11(Methyl); R13(Methyl)	R11(Methyl): 100; R13(Methyl): 100	P09651
QEmASASSSQrGr	M3(Oxidation); R11(Methyl); R13(Methyl)	R11(Methyl): 100; R13(Methyl): 100	P09651
QEmASASSSQrGr	M3(Oxidation); R11(Methyl); R13(Methyl)	R11(Methyl): 100; R13(Methyl): 100	P09651
QEMASASSSQrGr	R11(Methyl); R13(Methyl)	R11(Methyl): 100; R13(Methyl): 100	P09651
QEMASASSSQrGr	R11(Methyl); R13(Methyl)	R11(Methyl): 100; R13(Methyl): 100	P09651
QEMASASSSQrGr	R11(Methyl); R13(Methyl)	R11(Methyl): 100; R13(Methyl): 100	P09651
QEmASASSSQrGr	M3(Oxidation); R11(Methyl); R13(Methyl)	R11(Methyl): 100; R13(Methyl): 100	P09651
QEMASASSSQrGr	R11(Methyl); R13(Methyl)	R11(Methyl): 100; R13(Methyl): 100	P09651
QEMASASSSQrGr	R11(Methyl); R13(Methyl)	R11(Methyl): 100; R13(Methyl): 100	P09651
QEMASASSSQrGr	R11(Methyl); R13(Methyl)	R11(Methyl): 100; R13(Methyl): 100	P09651
QEmASASSSQrGr	M3(Oxidation); R11(Methyl); R13(Methyl)	R11(Methyl): 100; R13(Methyl): 100	P09651
RACAAGTPAVIrISVATGALEAAQGSk	R12(Acetyl); K27(Acetyl)	K27(Acetyl): 100	P51610
RACAAGTPAVIrISVATGALEAAQGSk	R12(Acetyl); K27(Acetyl)	K27(Acetyl): 100	P51610
RACAAGTPAVIrISVATGALEAAQGSk	R12(Acetyl); K27(Acetyl)	K27(Acetyl): 100	P51610
REGYRPFDFSATDVMDIIINSGLIkLASQNFSYGVtEMYk	K25(Acetyl); T36(Phospho); K40(Acetyl)	K25(Acetyl): 100; T36(Phospho): 82.18; K40(Acetyl): 100	Q9H9P8
REGYRPFDFSATDVMDIIINSGLIkLASQNFSYGVtEMYk	K25(Acetyl); T36(Phospho); K40(Acetyl)	K25(Acetyl): 100; T36(Phospho): 82.18; K40(Acetyl): 100	Q9H9P8
rGAYGGGYGGYDDYnGYNDGYGFGSDR	R1(Methyl); N15(Deamidated)	R1(Methyl): 100	P31943
rGAYGGGYGGYDDYnGYNDGYGFGSDR	R1(Methyl); N15(Deamidated)	R1(Methyl): 100	P31943
rGAYGGGYGGYDDYnGYNDGYGFGSDR	R1(Methyl); N15(Deamidated)	R1(Methyl): 100	P31943
rGAYGGGYGGYDDYnGYNDGYGFGSDR	R1(Methyl); N15(Deamidated)	R1(Methyl): 99.96	P31943
rGAYGGGYGGYDDYNGYnDGYGFGSDR	R1(Methyl); N18(Deamidated)	R1(Methyl): 100	P31943
rGAYGGGYGGYDDYnGYNDGYGFGSDR	R1(Methyl); N15(Deamidated)	R1(Methyl): 100	P31943
rGDVLAAWSGIRPLVTDPk	R1(Acetyl); K19(Acetyl)	K19(Acetyl): 100	P43304
rGDVLAAWSGIRPLVTDPk	R1(Acetyl); K19(Acetyl)	K19(Acetyl): 100	P43304
rPHDyQPLPGMSEnPSVYVPGVVSTVVPDSAHK	R1(Methyl); Y5(Nitrosyl); N14(Deamidated)	R1(Methyl): 100	P26368
rPHDyQPLPGMSEnPSVYVPGVVSTVVPDSAHK	R1(Methyl); Y5(Nitrosyl); N14(Deamidated)	R1(Methyl): 100	P26368
rPHDyQPLPGMSEnPSVYVPGVVSTVVPDSAHK	R1(Methyl); Y5(Nitrosyl); N14(Deamidated)	R1(Methyl): 100	P26368
rPHDyQPLPGMSEnPSVYVPGVVSTVVPDSAHK	R1(Methyl); Y5(Nitrosyl); N14(Deamidated)	R1(Methyl): 100	P26368
rPHDyQPLPGMSEnPSVYVPGVVSTVVPDSAHK	R1(Methyl); Y5(Nitrosyl); N14(Deamidated)	R1(Methyl): 100	P26368
rPHDyQPLPGMSEnPSVYVPGVVSTVVPDSAHK	R1(Methyl); Y5(Nitrosyl); N14(Deamidated)	R1(Methyl): 100	P26368
rPHDyQPLPGMSEnPSVYVPGVVSTVVPDSAHK	R1(Methyl); Y5(Nitrosyl); N14(Deamidated)	R1(Methyl): 100	P26368
rPQySnPPVQGEVMEGADNQGAGEQGR	R1(Methyl); Y4(Nitrosyl); N6(Deamidated)	R1(Methyl): 100	P67809
rPQySnPPVQGEVMEGADNQGAGEQGR	R1(Methyl); Y4(Nitrosyl); N6(Deamidated)	R1(Methyl): 100	P67809
rPQySnPPVQGEVMEGADNQGAGEQGR	R1(Methyl); Y4(Nitrosyl); N6(Deamidated)	R1(Methyl): 100	P67809
rPQySnPPVQGEVMEGADNQGAGEQGR	R1(Methyl); Y4(Nitrosyl); N6(Deamidated)	R1(Methyl): 100	P67809
rPQySnPPVQGEVMEGADNQGAGEQGR	R1(Methyl); Y4(Nitrosyl); N6(Deamidated)	R1(Methyl): 100	P67809
rPQySnPPVQGEVMEGADNQGAGEQGR	R1(Methyl); Y4(Nitrosyl); N6(Deamidated)	R1(Methyl): 100	P67809
rPQySNPPVQGEVMEGADNQGAGEQGRPVR	R1(Methyl); Y4(Nitrosyl)	R1(Methyl): 100	P67809
rPQySNPPVQGEVMEGADNQGAGEQGRPVR	R1(Methyl); Y4(Nitrosyl)	R1(Methyl): 100	P67809
rPQySNPPVQGEVMEGADNQGAGEQGRPVR	R1(Methyl); Y4(Nitrosyl)	R1(Methyl): 100	P67809
rPQySNPPVQGEVMEGADNQGAGEQGRPVR	R1(Methyl); Y4(Nitrosyl)	R1(Methyl): 100	P67809
rPQySNPPVQGEVMEGADNQGAGEQGRPVR	R1(Methyl); Y4(Nitrosyl)	R1(Methyl): 100	P67809
rPQySnPPVQGEVMEGADnQGAGEQGRPVR	R1(Methyl); Y4(Nitrosyl); N6(Deamidated); N19(Deamidated)	R1(Methyl): 100	P67809
rPQySNPPVQGEVMEGADNQGAGEQGRPVR	R1(Methyl); Y4(Nitrosyl)	R1(Methyl): 100	P67809
rPQySNPPVQGEVMEGADNQGAGEQGRPVR	R1(Methyl); Y4(Nitrosyl)	R1(Methyl): 99.97	P67809
rPQySNPPVQGEVMEGADNQGAGEQGRPVR	R1(Methyl); Y4(Nitrosyl)	R1(Methyl): 99.97	P67809
rPQySnPPVQGEVMEGADnQGAGEQGRPVR	R1(Methyl); Y4(Nitrosyl); N6(Deamidated); N19(Deamidated)	R1(Methyl): 100	P67809
rPQySnPPVQGEVMEGADnQGAGEQGRPVR	R1(Methyl); Y4(Nitrosyl); N6(Deamidated); N19(Deamidated)	R1(Methyl): 100	P67809
rPQySnPPVQGEVMEGADnQGAGEQGRPVR	R1(Methyl); Y4(Nitrosyl); N6(Deamidated); N19(Deamidated)	R1(Methyl): 99.99	P67809
RRGDsEsEEDEQDSEEVR	S5(Phospho); S7(Phospho)	S5(Phospho): 100; S7(Phospho): 100	Q9NZ63
RRGDsEsEEDEQDSEEVR	S5(Phospho); S7(Phospho)	S5(Phospho): 100; S7(Phospho): 100	Q9NZ63
RRGDsEsEEDEQDSEEVR	S5(Phospho); S7(Phospho)	S5(Phospho): 99.98; S7(Phospho): 99.91	Q9NZ63
RVsVcAETYnPDEEEEDTDPR	S3(Phospho); C5(Carbamidomethyl); N10(Deamidated)	S3(Phospho): 100	P13861
RVsVcAETYnPDEEEEDTDPR	S3(Phospho); C5(Carbamidomethyl); N10(Deamidated)	S3(Phospho): 100	P13861
RVsVcAETYnPDEEEEDTDPR	S3(Phospho); C5(Carbamidomethyl); N10(Deamidated)	S3(Phospho): 100	P13861
RVsVcAETYnPDEEEEDTDPR	S3(Phospho); C5(Carbamidomethyl); N10(Deamidated)	S3(Phospho): 100	P13861
RVsVcAETYnPDEEEEDTDPR	S3(Phospho); C5(Carbamidomethyl); N10(Deamidated)	S3(Phospho): 99.9	P13861
RVsVcAETYnPDEEEEDTDPR	S3(Phospho); C5(Carbamidomethyl); N10(Deamidated)	S3(Phospho): 81.69	P13861
sASPDDDLGSSNWEAADLGNEErk	S1(Phospho); R23(Methyl); K24(Methyl)	S3(Phospho): 95.08; R23(Methyl): 100; K24(Methyl): 100	O00193
sASPDDDLGSSNWEAADLGNEErk	S1(Phospho); R23(Methyl); K24(Methyl)	S1(Phospho): 50; S3(Phospho): 50; R23(Methyl): 100; K24(Methyl): 100	O00193
sASPDDDLGSSNWEAADLGNEErk	S1(Phospho); R23(Methyl); K24(Methyl)	S3(Phospho): 65.76; R23(Methyl): 100; K24(Methyl): 100	O00193
sASPDDDLGSSNWEAADLGNEErk	S1(Phospho); R23(Methyl); K24(Methyl)	S3(Phospho): 80.32; R23(Methyl): 100; K24(Methyl): 100	O00193
SASPDDDLGSSnWEAADLGNEErk	N12(Deamidated); R23(Methyl); K24(Methyl)	R23(Methyl): 100; K24(Methyl): 100	O00193
SASPDDDLGSSnWEAADLGNEErk	N12(Deamidated); R23(Methyl); K24(Methyl)	R23(Methyl): 100; K24(Methyl): 100	O00193
SDPFVPPAASSEPLSTPWNELnYVGGr	N22(Deamidated); R27(Methyl)	R27(Methyl): 100	O43823
SDPFVPPAASSEPLSTPWNELnYVGGr	N22(Deamidated); R27(Methyl)	R27(Methyl): 100	O43823
SIcyLLGQPEPPAPGTALPAPDR	C3(Nitrosyl); Y4(Nitrosyl)	C3(Nitrosyl): 100	Q5XPI4
SIcyLLGQPEPPAPGTALPAPDR	C3(Nitrosyl); Y4(Nitrosyl)	C3(Nitrosyl): 100	Q5XPI4
SISLGGAyPnIScLSSLK	Y8(Phospho); N10(Deamidated); C13(Nitrosyl)	S3(Phospho): 94.74; C13(Nitrosyl): 100	P46934
SISLGGAyPnIScLSSLK	Y8(Phospho); N10(Deamidated); C13(Nitrosyl)	S3(Phospho): 89.38; C13(Nitrosyl): 100	P46934
SISLGGAyPnIScLSSLK	Y8(Phospho); N10(Deamidated); C13(Nitrosyl)	S3(Phospho): 94.9; C13(Nitrosyl): 100	P46934
SLGEPLPIGkPASSMTSPLGVNSSASVIk	K10(Acetyl); K29(Acetyl)	K10(Acetyl): 100; K29(Acetyl): 100	E9PAV3
SLGEPLPIGkPASSMTSPLGVNSSASVIk	K10(Acetyl); K29(Acetyl)	K10(Acetyl): 100; K29(Acetyl): 100	E9PAV3
SLPGVSLCQGPGYPNSrk	R17(Acetyl); K18(Acetyl)	K18(Acetyl): 100	P36957
SLPGVSLCQGPGYPNSrk	R17(Acetyl); K18(Acetyl)	K18(Acetyl): 100	P36957
SLSNVIAHEISHSWTGnLVTnk	N17(Deamidated); N21(Deamidated); K22(Methyl)	K22(Methyl): 100	P09960
SLSNVIAHEISHSWTGnLVTnk	N17(Deamidated); N21(Deamidated); K22(Methyl)	K22(Methyl): 100	P09960
SPAGSQQQFGYSPGQQQTHPQGSPrTSTPFGSGr	R25(Methyl); R34(Methyl)	R25(Methyl): 100; R34(Methyl): 100	Q8TAP9
SPAGSQQQFGYSPGQQQTHPQGSPrTSTPFGSGr	R25(Methyl); R34(Methyl)	R25(Methyl): 100; R34(Methyl): 100	Q8TAP9
SPAGSQQQFGYSPGQQQTHPQGSPrTSTPFGSGr	R25(Methyl); R34(Methyl)	R25(Methyl): 100; R34(Methyl): 100	Q8TAP9
SPAGSQQQFGYSPGQQQTHPQGSPrTSTPFGSGr	R25(Methyl); R34(Methyl)	R25(Methyl): 100; R34(Methyl): 100	Q8TAP9
SPAGSQQQFGYSPGQQQTHPQGSPrTSTPFGSGr	R25(Methyl); R34(Methyl)	R25(Methyl): 100; R34(Methyl): 100	Q8TAP9
SPAGSQQQFGYSPGQQQTHPQGSPrTSTPFGSGr	R25(Methyl); R34(Methyl)	R25(Methyl): 100; R34(Methyl): 100	Q8TAP9
SPAGSQQQFGYSPGQQQTHPQGSPrTSTPFGSGr	R25(Methyl); R34(Methyl)	R25(Methyl): 100; R34(Methyl): 100	Q8TAP9
SPAGSQQQFGYSPGQQQTHPQGSPrTSTPFGSGr	R25(Methyl); R34(Methyl)	R25(Methyl): 100; R34(Methyl): 100	Q8TAP9
SPAGSQQQFGYSPGQQQTHPQGSPrTSTPFGSGr	R25(Methyl); R34(Methyl)	R25(Methyl): 100; R34(Methyl): 100	Q8TAP9
SPAGSQQQFGYSPGQQQTHPQGSPrTSTPFGSGr	R25(Methyl); R34(Methyl)	R25(Methyl): 100; R34(Methyl): 100	Q8TAP9
SPAGSQQQFGYSPGQQQTHPQGSPrTSTPFGSGr	R25(Methyl); R34(Methyl)	R25(Methyl): 100; R34(Methyl): 100	Q8TAP9
SPAGSQQQFGYSPGQQQTHPQGSPrTSTPFGSGr	R25(Methyl); R34(Methyl)	R25(Methyl): 100; R34(Methyl): 100	Q8TAP9
SPAGSQQQFGYSPGQQQTHPQGSPrTSTPFGSGr	R25(Methyl); R34(Methyl)	R25(Methyl): 100; R34(Methyl): 100	Q8TAP9
SPAGSQQQFGYSPGQQQTHPQGSPrTSTPFGSGr	R25(Methyl); R34(Methyl)	R25(Methyl): 100; R34(Methyl): 100	Q8TAP9
SPnPSLLHLcGSLAQLAcVEPVR	N3(Deamidated); C10(Nitrosyl); C18(Nitrosyl)	C10(Nitrosyl): 100; C18(Nitrosyl): 100	Q5T4S7
SPnPSLLHLcGSLAQLAcVEPVR	N3(Deamidated); C10(Nitrosyl); C18(Nitrosyl)	C10(Nitrosyl): 100; C18(Nitrosyl): 100	Q5T4S7
SPREHFQAGPFSPcSPTPPGQsPnR	C14(Nitrosyl); S22(Phospho); N24(Deamidated)	C14(Nitrosyl): 100; S22(Phospho): 45.91	Q9UPQ0
SPREHFQAGPFSPcSPTPPGQsPnR	C14(Nitrosyl); S22(Phospho); N24(Deamidated)	C14(Nitrosyl): 100; S22(Phospho): 45.91	Q9UPQ0
SWHcPAPEGLLTNTssAAGLQSANTEK	C4(Nitrosyl); S15(Phospho); S16(Phospho)	C4(Nitrosyl): 100; T12(Phospho): 57.64; T14(Phospho): 57.64	Q9C0D5
SWHcPAPEGLLTNTssAAGLQSANTEK	C4(Nitrosyl); S15(Phospho); S16(Phospho)	C4(Nitrosyl): 100; T12(Phospho): 57.64; T14(Phospho): 57.64	Q9C0D5
TDGsIsGDRQPVTVADYISR	S4(Phospho); S6(Phospho)	S4(Phospho): 100; S6(Phospho): 100	P51116
TDGsIsGDRQPVTVADYISR	S4(Phospho); S6(Phospho)	S4(Phospho): 99.57; S6(Phospho): 100	P51116
TDGsIsGDRQPVTVADYISR	S4(Phospho); S6(Phospho)	S4(Phospho): 99.91; S6(Phospho): 100	P51116
tDGSIsGDRQPVTVADYISR	T1(Phospho); S6(Phospho)	S4(Phospho): 95.99; S6(Phospho): 99.09	P51116
TDGsIsGDRQPVTVADYISR	S4(Phospho); S6(Phospho)	S4(Phospho): 99.91; S6(Phospho): 100	P51116
TDGsIsGDRQPVTVADYISR	S4(Phospho); S6(Phospho)	S4(Phospho): 99.97; S6(Phospho): 99.97	P51116
TDGsIsGDRQPVTVADYISR	S4(Phospho); S6(Phospho)	S4(Phospho): 99.88; S6(Phospho): 100	P51116
TDGsIsGDRQPVTVADYISR	S4(Phospho); S6(Phospho)	S4(Phospho): 82.89; S6(Phospho): 96.1	P51116
TDGsIsGDRQPVTVADYISR	S4(Phospho); S6(Phospho)	S4(Phospho): 96.63; S6(Phospho): 99.86	P51116
TDGsIsGDRQPVTVADYISR	S4(Phospho); S6(Phospho)	S4(Phospho): 99.07; S6(Phospho): 99.99	P51116
TkESLDVSrLTR	K2(Acetyl); R9(Methyl)	K2(Acetyl): 100; R9(Methyl): 50; R12(Methyl): 50	Q32P28
TkESLDVSrLTR	K2(Acetyl); R9(Methyl)	K2(Acetyl): 100; R9(Methyl): 50; R12(Methyl): 50	Q32P28
TLsVEPsQQLDTASTEETDPETSQPEPnr	S3(Phospho); S7(Phospho); N28(Deamidated); R29(Methyl)	S14(Phospho): 32.99; T22(Phospho): 37.73; S23(Phospho): 37.73; R29(Methyl): 100	Q8TEQ6
TLsVEPsQQLDTASTEETDPETSQPEPnr	S3(Phospho); S7(Phospho); N28(Deamidated); R29(Methyl)	S14(Phospho): 32.99; T22(Phospho): 37.73; S23(Phospho): 37.73; R29(Methyl): 100	Q8TEQ6
TVGTPIASVPGsTNTGTVPGSEk	S12(Phospho); K23(Methyl)	S12(Phospho): 65.85; K23(Methyl): 100	Q99460
TVPEGDWFcPEcrPk	C9(Carbamidomethyl); C12(Nitrosyl); R13(Methyl); K15(Methyl)	C12(Nitrosyl): 99.99; R13(Methyl): 100; K15(Methyl): 100	Q9NRL2
TVPEGDWFCPECRPk	K15(GG)		Q9NRL2
TVPEGDWFcPEcrPk	C9(Carbamidomethyl); C12(Nitrosyl); R13(Methyl); K15(Methyl)	C12(Nitrosyl): 99.99; R13(Methyl): 100; K15(Methyl): 100	Q9NRL2
VAAPVGPVGPTPTVLPMGAPVPrPr	R23(Methyl); R25(Methyl)	R23(Methyl): 100; R25(Methyl): 100	Q13435
VAAPVGPVGPTPTVLPMGAPVPrPr	R23(Methyl); R25(Methyl)	R23(Methyl): 100; R25(Methyl): 100	Q13435
VAAPVGPVGPTPTVLPMGAPVPrPr	R23(Methyl); R25(Methyl)	R23(Methyl): 100; R25(Methyl): 100	Q13435
VANTSTQTMGPrPAAAAAAATPAVr	R12(Methyl); R25(Methyl)	R12(Methyl): 100; R25(Methyl): 100	P11940
VANTSTQTMGPrPAAAAAAATPAVr	R12(Methyl); R25(Methyl)	R12(Methyl): 100; R25(Methyl): 100	P11940
VANTSTQTMGPrPAAAAAAATPAVr	R12(Methyl); R25(Methyl)	R12(Methyl): 100; R25(Methyl): 100	P11940
VANTSTQTMGPrPAAAAAAATPAVr	R12(Methyl); R25(Methyl)	R12(Methyl): 100; R25(Methyl): 100	P11940
VANTSTQTMGPrPAAAAAAATPAVr	R12(Methyl); R25(Methyl)	R12(Methyl): 100; R25(Methyl): 100	P11940
VANTSTQTMGPrPAAAAAAATPAVr	R12(Methyl); R25(Methyl)	R12(Methyl): 100; R25(Methyl): 100	P11940
VANTSTQTMGPrPAAAAAAATPAVr	R12(Methyl); R25(Methyl)	R12(Methyl): 100; R25(Methyl): 100	P11940
VDGAEWGVDLPsVEAQLGSHr	S12(Phospho); R21(Methyl)	S19(Phospho): 81.43; R21(Methyl): 100	Q15149
VDGAEWGVDLPsVEAQLGSHr	S12(Phospho); R21(Methyl)	S19(Phospho): 81.43; R21(Methyl): 100	Q15149
VDSDDQWGEyScVFLPEPMGTANIQLHGPPR	Y10(Nitrosyl); C12(Nitrosyl)	C12(Nitrosyl): 100	P35613
VDSDDQWGEyScVFLPEPMGTANIQLHGPPR	Y10(Nitrosyl); C12(Nitrosyl)	C12(Nitrosyl): 100	P35613
VDSDDQWGEyScVFLPEPMGTANIQLHGPPR	Y10(Nitrosyl); C12(Nitrosyl)	C12(Nitrosyl): 100	P35613
VDSDDQWGEyScVFLPEPMGTANIQLHGPPR	Y10(Nitrosyl); C12(Nitrosyl)	C12(Nitrosyl): 100	P35613
VDSDDQWGEyScVFLPEPMGTANIQLHGPPR	Y10(Nitrosyl); C12(Nitrosyl)	C12(Nitrosyl): 100	P35613
VDSDDQWGEyScVFLPEPMGTANIQLHGPPR	Y10(Nitrosyl); C12(Nitrosyl)	C12(Nitrosyl): 100	P35613
VDTIGQMscnPSFGGIGKGHLMR	S8(HexNAc); C9(Nitrosyl); N10(Deamidated)	C9(Nitrosyl): 100; N10(HexNAc): 96.46	Q9Y2Z2
VDTIGQMscnPSFGGIGKGHLMR	S8(HexNAc); C9(Nitrosyl); N10(Deamidated)	C9(Nitrosyl): 100; N10(HexNAc): 96.46	Q9Y2Z2
VEELPPkPLEQGDEtPKPPK	K7(Acetyl); T15(Phospho)	K7(Acetyl): 99.39; T15(Phospho): 100	P48634
VEELPPkPLEQGDEtPKPPK	K7(Acetyl); T15(Phospho)	K7(Acetyl): 99.39; T15(Phospho): 100	P48634
VEPGSLESSPGLGrGr	R14(Methyl); R16(Methyl)	R14(Methyl): 100; R16(Methyl): 100	Q92615
VEPGSLESSPGLGrGr	R14(Methyl); R16(Methyl)	R14(Methyl): 100; R16(Methyl): 100	Q92615
VEPGSLESSPGLGrGr	R14(Methyl); R16(Methyl)	R14(Methyl): 100; R16(Methyl): 100	Q92615
VEPGSLESSPGLGrGr	R14(Methyl); R16(Methyl)	R14(Methyl): 100; R16(Methyl): 100	Q92615
VEPGSLESSPGLGrGr	R14(Methyl); R16(Methyl)	R14(Methyl): 100; R16(Methyl): 100	Q92615
VEPGSLESSPGLGrGr	R14(Methyl); R16(Methyl)	R14(Methyl): 100; R16(Methyl): 100	Q92615
VEVTVFDPDSLDPDrCEScyGAEAEDIk	R15(Methyl); C19(Carbamidomethyl); Y20(Nitrosyl); K28(Methyl)	R15(Methyl): 100; K28(Methyl): 100	Q9Y282
VEVTVFDPDSLDPDRCESCYGAEAEDIk	K28(GG)		Q9Y282
VEVTVFDPDSLDPDRCESCYGAEAEDIk	K28(GG)		Q9Y282
VEVTVFDPDSLDPDrCEScyGAEAEDIk	R15(Methyl); C19(Carbamidomethyl); Y20(Nitrosyl); K28(Methyl)	R15(Methyl): 100; K28(Methyl): 100	Q9Y282
VGMGSGSIcITQEVLACGrPQATAVyk	C9(Carbamidomethyl); R19(Methyl); Y26(Nitrosyl); K27(Methyl)	R19(Methyl): 100; K27(Methyl): 100	P12268
VGMGSGSIcITQEVLACGrPQATAVyk	C9(Carbamidomethyl); R19(Methyl); Y26(Nitrosyl); K27(Methyl)	R19(Methyl): 100; K27(Methyl): 100	P12268
VGMGSGSIcITQEVLACGrPQATAVyk	C9(Carbamidomethyl); R19(Methyl); Y26(Nitrosyl); K27(Methyl)	R19(Methyl): 100; K27(Methyl): 100	P12268
VGMGSGSIcITQEVLACGrPQATAVyk	C9(Carbamidomethyl); R19(Methyl); Y26(Nitrosyl); K27(Methyl)	R19(Methyl): 100; K27(Methyl): 100	P12268
VGMGSGSIcITQEVLACGrPQATAVyk	C9(Carbamidomethyl); R19(Methyl); Y26(Nitrosyl); K27(Methyl)	R19(Methyl): 100; K27(Methyl): 100	P12268
VGMGSGSIcITQEVLACGrPQATAVyk	C9(Carbamidomethyl); R19(Methyl); Y26(Nitrosyl); K27(Methyl)	R19(Methyl): 100; K27(Methyl): 100	P12268
VGMGSGSIcITQEVLACGrPQATAVyk	C9(Carbamidomethyl); R19(Methyl); Y26(Nitrosyl); K27(Methyl)	R19(Methyl): 100; K27(Methyl): 100	P12268
VGMGSGSIcITQEVLACGrPQATAVyk	C9(Carbamidomethyl); R19(Methyl); Y26(Nitrosyl); K27(Methyl)	R19(Methyl): 100; K27(Methyl): 100	P12268
VGMGSGSIcITQEVLAcGrPQATAVYk	C9(Carbamidomethyl); C17(Nitrosyl); R19(Methyl); K27(Methyl)	C17(Nitrosyl): 100; R19(Methyl): 100; K27(Methyl): 100	P12268
VGMGSGSIcITQEVLACGrPQATAVyk	C9(Carbamidomethyl); R19(Methyl); Y26(Nitrosyl); K27(Methyl)	R19(Methyl): 100; K27(Methyl): 100	P12268
VGSSNFrGGLGGGYGGASGmGGITAVTVnQSLLSPLVLEVDPNIQAVR	R7(Methyl); M20(Oxidation); N29(Deamidated)	R7(Methyl): 100	P05787
VGSSNFrGGLGGGYGGASGmGGITAVTVnQSLLSPLVLEVDPNIQAVR	R7(Methyl); M20(Oxidation); N29(Deamidated)	R7(Methyl): 100	P05787
VHnDAQsFDYDHDAFLGAEEAK	N3(Deamidated); S7(Phospho)	S7(Phospho): 100	O43852
VHnDAQsFDYDHDAFLGAEEAK	N3(Deamidated); S7(Phospho)	S7(Phospho): 100	O43852
VHnDAQsFDYDHDAFLGAEEAK	N3(Deamidated); S7(Phospho)	S7(Phospho): 100	O43852
VHnDAQsFDYDHDAFLGAEEAK	N3(Deamidated); S7(Phospho)	S7(Phospho): 99.99	O43852
VHnDAQsFDYDHDAFLGAEEAK	N3(Deamidated); S7(Phospho)	S7(Phospho): 100	O43852
VHnDAQsFDYDHDAFLGAEEAK	N3(Deamidated); S7(Phospho)	S7(Phospho): 99.99	O43852
VHnDAQsFDYDHDAFLGAEEAK	N3(Deamidated); S7(Phospho)	S7(Phospho): 100	O43852
VHnDAQsFDYDHDAFLGAEEAK	N3(Deamidated); S7(Phospho)	S7(Phospho): 99.99	O43852
VHnDAQsFDYDHDAFLGAEEAK	N3(Deamidated); S7(Phospho)	S7(Phospho): 99.99	O43852
VHnDAQsFDYDHDAFLGAEEAK	N3(Deamidated); S7(Phospho)	S7(Phospho): 98.62	O43852
VHnDAQsFDYDHDAFLGAEEAK	N3(Deamidated); S7(Phospho)	S7(Phospho): 94.97	O43852
VHnDAQsFDYDHDAFLGAEEAK	N3(Deamidated); S7(Phospho)	S7(Phospho): 99.98	O43852
VHnDAQsFDYDHDAFLGAEEAK	N3(Deamidated); S7(Phospho)	S7(Phospho): 100	O43852
VHnDAQSFDyDHDAFLGAEEAK	N3(Deamidated); Y10(Phospho)	S7(Phospho): 99.25	O43852
VHnDAQSFDyDHDAFLGAEEAK	N3(Deamidated); Y10(Phospho)	S7(Phospho): 100	O43852
VHnDAQsFDYDHDAFLGAEEAK	N3(Deamidated); S7(Phospho)	S7(Phospho): 99.21	O43852
VHnDAQSFDyDHDAFLGAEEAK	N3(Deamidated); Y10(Phospho)	S7(Phospho): 100	O43852
VHnDAQSFDyDHDAFLGAEEAK	N3(Deamidated); Y10(Phospho)	S7(Phospho): 99.48	O43852
VHnDAQsFDYDHDAFLGAEEAK	N3(Deamidated); S7(Phospho)	S7(Phospho): 100	O43852
VHnDAQsFDYDHDAFLGAEEAK	N3(Deamidated); S7(Phospho)	S7(Phospho): 100	O43852
VHnDAQsFDYDHDAFLGAEEAK	N3(Deamidated); S7(Phospho)	S7(Phospho): 99.98	O43852
VHnDAQsFDYDHDAFLGAEEAK	N3(Deamidated); S7(Phospho)	S7(Phospho): 100	O43852
VHnDAQSFDyDHDAFLGAEEAK	N3(Deamidated); Y10(Phospho)	S7(Phospho): 99.35	O43852
VHnDAQsFDYDHDAFLGAEEAK	N3(Deamidated); S7(Phospho)	S7(Phospho): 100	O43852
VHnDAQSFDyDHDAFLGAEEAK	N3(Deamidated); Y10(Phospho)	S7(Phospho): 100	O43852
VHnDAQsFDYDHDAFLGAEEAK	N3(Deamidated); S7(Phospho)	S7(Phospho): 99.75	O43852
VHnDAQsFDYDHDAFLGAEEAK	N3(Deamidated); S7(Phospho)	S7(Phospho): 99.99	O43852
VHnDAQsFDYDHDAFLGAEEAK	N3(Deamidated); S7(Phospho)	S7(Phospho): 99.99	O43852
VHnDAQSFDyDHDAFLGAEEAK	N3(Deamidated); Y10(Phospho)	S7(Phospho): 77.97	O43852
VHnDAQsFDYDHDAFLGAEEAK	N3(Deamidated); S7(Phospho)	S7(Phospho): 99.82	O43852
VHnDAQSFDyDHDAFLGAEEAK	N3(Deamidated); Y10(Phospho)	S7(Phospho): 99.93	O43852
VHnDAQSFDyDHDAFLGAEEAK	N3(Deamidated); Y10(Phospho)	S7(Phospho): 99.98	O43852
VLDEEGsEREFDEDsDEKEEEEDTYEK	S7(Phospho); S15(Phospho)	S7(Phospho): 100; S15(Phospho): 100	O43719
VLDEEGsEREFDEDsDEKEEEEDTYEK	S7(Phospho); S15(Phospho)	S7(Phospho): 100; S15(Phospho): 100	O43719
VLDEEGsEREFDEDsDEKEEEEDTYEK	S7(Phospho); S15(Phospho)	S7(Phospho): 100; S15(Phospho): 100	O43719
VLDEEGsEREFDEDsDEKEEEEDTYEK	S7(Phospho); S15(Phospho)	S7(Phospho): 100; S15(Phospho): 100	O43719
VLDEEGsEREFDEDsDEKEEEEDTYEK	S7(Phospho); S15(Phospho)	S7(Phospho): 100; S15(Phospho): 100	O43719
VLDEEGsEREFDEDsDEKEEEEDTYEK	S7(Phospho); S15(Phospho)	S7(Phospho): 100; S15(Phospho): 99.98	O43719
VLDEEGsEREFDEDsDEKEEEEDTYEK	S7(Phospho); S15(Phospho)	S7(Phospho): 99.95; S15(Phospho): 99.93	O43719
VLDEEGsEREFDEDsDEKEEEEDTYEK	S7(Phospho); S15(Phospho)	S7(Phospho): 100; S15(Phospho): 100	O43719
VLDEEGsEREFDEDsDEKEEEEDTYEK	S7(Phospho); S15(Phospho)	S7(Phospho): 100; S15(Phospho): 100	O43719
VLDEEGsEREFDEDsDEKEEEEDTYEK	S7(Phospho); S15(Phospho)	S7(Phospho): 99.93; S15(Phospho): 99.91	O43719
VLDEEGsEREFDEDsDEKEEEEDTYEK	S7(Phospho); S15(Phospho)	S7(Phospho): 99.95; S15(Phospho): 99.83	O43719
VLDEEGsEREFDEDSDEKEEEEDtYEK	S7(Phospho); T24(Phospho)	S7(Phospho): 99.96; S15(Phospho): 99.9	O43719
VSGPDPKPGSncSPAQsVLSEVPSVPTNGMAK	N11(Deamidated); C12(Nitrosyl); S17(Phospho)	S10(Phospho): 63.21; C12(Nitrosyl): 100	P22314
VSGPDPKPGSncSPAQSVLSEVPsVPTNGMAK	N11(Deamidated); C12(Nitrosyl); S24(Phospho)	C12(Nitrosyl): 100; S24(Phospho): 63.37	P22314
VSGPDPKPGSncSPAQSVLsEVPSVPTNGMAK	N11(Deamidated); C12(Nitrosyl); S20(Phospho)	C12(Nitrosyl): 100; S17(Phospho): 29.71	P22314
VSGPDPKPGSncSPAQSVLsEVPSVPTNGMAK	N11(Deamidated); C12(Nitrosyl); S20(Phospho)	S10(Phospho): 40.28; C12(Nitrosyl): 100	P22314
VSGPDPKPGSncSPAQSVLSEVPSVPtNGMAK	N11(Deamidated); C12(Nitrosyl); T27(Phospho)	C12(Nitrosyl): 100; S24(Phospho): 56.86	P22314
VSGPDPKPGSNcSPAQsVLSEVPSVPTnGMAK	C12(Nitrosyl); S17(Phospho); N28(Deamidated)	S2(Phospho): 83.63; C12(Nitrosyl): 100	P22314
VSGPDPKPGSNcSPAQsVLSEVPSVPTnGMAK	C12(Nitrosyl); S17(Phospho); N28(Deamidated)	S2(Phospho): 83.63; C12(Nitrosyl): 100	P22314
VSGPDPKPGSNcSPAQSVLSEVPSVPtnGMAK	C12(Nitrosyl); T27(Phospho); N28(Deamidated)	C12(Nitrosyl): 100; S24(Phospho): 47.31; T27(Phospho): 47.31	P22314
VSGPDPKPGSncSPAQsVLSEVPSVPTNGMAK	N11(Deamidated); C12(Nitrosyl); S17(Phospho)	C12(Nitrosyl): 100; S17(Phospho): 34.62	P22314
VSGPDPKPGSncSPAQSVLSEVPsVPTNGMAK	N11(Deamidated); C12(Nitrosyl); S24(Phospho)	C12(Nitrosyl): 100; S24(Phospho): 83.65	P22314
VSGPDPKPGSncSPAQsVLSEVPSVPTNGMAK	N11(Deamidated); C12(Nitrosyl); S17(Phospho)	C12(Nitrosyl): 100; S17(Phospho): 21.74; S20(Phospho): 21.74; S24(Phospho): 21.74	P22314
VTGPQATTGTPLVTMrPASQAGk	R16(Methyl); K23(Methyl)	R16(Methyl): 100; K23(Methyl): 100	P51610
VTGPQATTGTPLVTMrPASQAGk	R16(Methyl); K23(Methyl)	R16(Methyl): 100; K23(Methyl): 100	P51610
VTGPQATTGTPLVTMrPASQAGk	R16(Methyl); K23(Methyl)	R16(Methyl): 100; K23(Methyl): 100	P51610
VTGPQATTGTPLVTMrPASQAGk	R16(Methyl); K23(Methyl)	R16(Methyl): 100; K23(Methyl): 100	P51610
VTGPQATTGTPLVTMrPASQAGk	R16(Methyl); K23(Methyl)	R16(Methyl): 100; K23(Methyl): 100	P51610
VVETDPSPYcIVAPDTVIHcEGEPIkr	C10(Carbamidomethyl); C20(Nitrosyl); K26(Methyl); R27(Methyl)	C20(Nitrosyl): 100; K26(Methyl): 100; R27(Methyl): 100	P55072
VVETDPSPYcIVAPDTVIHcEGEPIkr	C10(Carbamidomethyl); C20(Nitrosyl); K26(Methyl); R27(Methyl)	C20(Nitrosyl): 100; K26(Methyl): 100; R27(Methyl): 100	P55072
VVETDPSPYcIVAPDTVIHcEGEPIkr	C10(Carbamidomethyl); C20(Nitrosyl); K26(Methyl); R27(Methyl)	C20(Nitrosyl): 100; K26(Methyl): 100; R27(Methyl): 100	P55072
VVETDPSPYcIVAPDTVIHcEGEPIkr	C10(Carbamidomethyl); C20(Nitrosyl); K26(Methyl); R27(Methyl)	C20(Nitrosyl): 100; K26(Methyl): 100; R27(Methyl): 100	P55072
VVETDPSPYcIVAPDTVIHcEGEPIkr	C10(Carbamidomethyl); C20(Nitrosyl); K26(Methyl); R27(Methyl)	C20(Nitrosyl): 100; K26(Methyl): 100; R27(Methyl): 100	P55072
VVETDPSPYcIVAPDTVIHcEGEPIkr	C10(Carbamidomethyl); C20(Nitrosyl); K26(Methyl); R27(Methyl)	C20(Nitrosyl): 100; K26(Methyl): 100; R27(Methyl): 100	P55072
VVETDPSPYcIVAPDTVIHcEGEPIkr	C10(Carbamidomethyl); C20(Nitrosyl); K26(Methyl); R27(Methyl)	C20(Nitrosyl): 100; K26(Methyl): 100; R27(Methyl): 100	P55072
VVETDPSPYcIVAPDTVIHcEGEPIkr	C10(Carbamidomethyl); C20(Nitrosyl); K26(Methyl); R27(Methyl)	C20(Nitrosyl): 100; K26(Methyl): 100; R27(Methyl): 100	P55072
VVETDPSPYcIVAPDTVIHcEGEPIkr	C10(Carbamidomethyl); C20(Nitrosyl); K26(Methyl); R27(Methyl)	C20(Nitrosyl): 100; K26(Methyl): 100; R27(Methyl): 100	P55072
VVETDPSPYcIVAPDTVIHcEGEPIkr	C10(Carbamidomethyl); C20(Nitrosyl); K26(Methyl); R27(Methyl)	C20(Nitrosyl): 100; K26(Methyl): 100; R27(Methyl): 100	P55072
VVETDPSPYcIVAPDTVIHcEGEPIkr	C10(Carbamidomethyl); C20(Nitrosyl); K26(Methyl); R27(Methyl)	C20(Nitrosyl): 100; K26(Methyl): 100; R27(Methyl): 100	P55072
VVETDPSPYcIVAPDTVIHcEGEPIkr	C10(Carbamidomethyl); C20(Nitrosyl); K26(Methyl); R27(Methyl)	C20(Nitrosyl): 100; K26(Methyl): 100; R27(Methyl): 100	P55072
VVETDPSPYcIVAPDTVIHcEGEPIkr	C10(Carbamidomethyl); C20(Nitrosyl); K26(Methyl); R27(Methyl)	C20(Nitrosyl): 100; K26(Methyl): 100; R27(Methyl): 100	P55072
VVETDPSPycIVAPDTVIHcEGEPIKR	Y9(Nitrosyl); C10(Nitrosyl); C20(Carbamidomethyl)	C10(Nitrosyl): 100	P55072
VVETDPSPycIVAPDTVIHcEGEPIKR	Y9(Nitrosyl); C10(Nitrosyl); C20(Carbamidomethyl)	C10(Nitrosyl): 100	P55072
VVETDPSPYcIVAPDTVIHcEGEPIkr	C10(Carbamidomethyl); C20(Nitrosyl); K26(Methyl); R27(Methyl)	C20(Nitrosyl): 100; K26(Methyl): 100; R27(Methyl): 100	P55072
VVETDPSPYcIVAPDTVIHcEGEPIkr	C10(Carbamidomethyl); C20(Nitrosyl); K26(Methyl); R27(Methyl)	C20(Nitrosyl): 100; K26(Methyl): 100; R27(Methyl): 100	P55072
VVETDPSPYcIVAPDTVIHcEGEPIkr	C10(Carbamidomethyl); C20(Nitrosyl); K26(Methyl); R27(Methyl)	C20(Nitrosyl): 100; K26(Methyl): 100; R27(Methyl): 100	P55072
VVETDPSPYcIVAPDTVIHcEGEPIkr	C10(Carbamidomethyl); C20(Nitrosyl); K26(Methyl); R27(Methyl)	C20(Nitrosyl): 100; K26(Methyl): 100; R27(Methyl): 100	P55072
VVLPtLAsLR	T5(HexNAc); S8(HexNAc)	T5(HexNAc): 100; S8(HexNAc): 100	Q01970
VVLPtLAsLR	T5(HexNAc); S8(HexNAc)	T5(HexNAc): 100; S8(HexNAc): 100	Q01970
VVLPtLAsLR	T5(HexNAc); S8(HexNAc)	T5(HexNAc): 100; S8(HexNAc): 100	Q01970
VVLPtLAsLR	T5(HexNAc); S8(HexNAc)	T5(HexNAc): 100; S8(HexNAc): 100	Q01970
WAEPGEPIcVVCGr	C9(Nitrosyl); R14(Methyl)	C9(Nitrosyl): 50; C12(Nitrosyl): 50; R14(Methyl): 100	Q5T1V6
WAEPGEPICVVcGr	C12(Nitrosyl); R14(Methyl)	C9(Nitrosyl): 99.57; R14(Methyl): 100	Q5T1V6
WAHDKFsGEEGEIEDDEsGTENR	S7(Phospho); S18(Phospho)	S7(Phospho): 100; S18(Phospho): 92.63	Q9Y2W1
WAHDKFSGEEGEIEDDEsGtENR	S18(Phospho); T20(Phospho)	S7(Phospho): 100; S18(Phospho): 99.21	Q9Y2W1
WAHDKFsGEEGEIEDDEsGTENR	S7(Phospho); S18(Phospho)	S7(Phospho): 100; S18(Phospho): 79.56	Q9Y2W1
WAHDKFsGEEGEIEDDEsGTENREEK	S7(Phospho); S18(Phospho)	S7(Phospho): 100; S18(Phospho): 99.57	Q9Y2W1
WAHDKFsGEEGEIEDDEsGTENREEK	S7(Phospho); S18(Phospho)	S7(Phospho): 100; S18(Phospho): 99.86	Q9Y2W1
WAHDKFsGEEGEIEDDESGtENREEK	S7(Phospho); T20(Phospho)	S7(Phospho): 100; S18(Phospho): 50; T20(Phospho): 50	Q9Y2W1
WAHDKFsGEEGEIEDDEsGTENREEK	S7(Phospho); S18(Phospho)	S7(Phospho): 100; S18(Phospho): 99.5	Q9Y2W1
WAHDKFsGEEGEIEDDEsGTENREEK	S7(Phospho); S18(Phospho)	S7(Phospho): 100; S18(Phospho): 96.77	Q9Y2W1
WAHDKFSGEEGEIEDDEsGtENREEK	S18(Phospho); T20(Phospho)	S7(Phospho): 99.98; S18(Phospho): 94.85	Q9Y2W1
WAHDKFsGEEGEIEDDEsGTENREEK	S7(Phospho); S18(Phospho)	S7(Phospho): 100; S18(Phospho): 96.62	Q9Y2W1
WAHDKFsGEEGEIEDDESGtENREEK	S7(Phospho); T20(Phospho)	S7(Phospho): 100; S18(Phospho): 84.71	Q9Y2W1
WAHDKFsGEEGEIEDDEsGTENREEK	S7(Phospho); S18(Phospho)	S7(Phospho): 99.99; S18(Phospho): 79.97	Q9Y2W1
WAHDKFsGEEGEIEDDESGtENREEK	S7(Phospho); T20(Phospho)	S7(Phospho): 99.63; T20(Phospho): 76.21	Q9Y2W1
WAHDKFsGEEGEIEDDESGtENREEK	S7(Phospho); T20(Phospho)	S7(Phospho): 99.99; S18(Phospho): 93.23	Q9Y2W1
WAHDKFsGEEGEIEDDEsGTENREEK	S7(Phospho); S18(Phospho)	S7(Phospho): 99.98; S18(Phospho): 79.42	Q9Y2W1
WAHDKFsGEEGEIEDDEsGTENREEK	S7(Phospho); S18(Phospho)	S7(Phospho): 99.99; S18(Phospho): 50.01; T20(Phospho): 50.01	Q9Y2W1
YEDEVFGDsEPELDEEsEDEVEEEQEER	S9(Phospho); S17(Phospho)	S9(Phospho): 100; S17(Phospho): 100	Q9UN86
YEDEVFGDsEPELDEEsEDEVEEEQEER	S9(Phospho); S17(Phospho)	S9(Phospho): 100; S17(Phospho): 100	Q9UN86
YEDEVFGDsEPELDEEsEDEVEEEQEER	S9(Phospho); S17(Phospho)	S9(Phospho): 100; S17(Phospho): 100	Q9UN86
YEDEVFGDsEPELDEEsEDEVEEEQEER	S9(Phospho); S17(Phospho)	S9(Phospho): 91.62; S17(Phospho): 83.65	Q9UN86
YEDEVFGDsEPELDEEsEDEVEEEQEER	S9(Phospho); S17(Phospho)	S9(Phospho): 99.99; S17(Phospho): 99.98	Q9UN86
yrPQTLNDLISHQDILSTIQK	Y1(Nitrosyl); R2(Methyl)	R2(Methyl): 100	P40937
yrPQTLNDLISHQDILSTIQK	Y1(Nitrosyl); R2(Methyl)	R2(Methyl): 100	P40937
yrPQTLNDLISHQDILSTIQK	Y1(Nitrosyl); R2(Methyl)	R2(Methyl): 100	P40937
yrPQTLNDLISHQDILSTIQK	Y1(Nitrosyl); R2(Methyl)	R2(Methyl): 100	P40937
yrPQTLNDLISHQDILSTIQK	Y1(Nitrosyl); R2(Methyl)	R2(Methyl): 100	P40937
yrPQTLNDLISHQDILSTIQK	Y1(Nitrosyl); R2(Methyl)	R2(Methyl): 100	P40937
yrPQTLNDLISHQDILSTIQK	Y1(Nitrosyl); R2(Methyl)	R2(Methyl): 100	P40937
yrPQTLNDLISHQDILSTIQK	Y1(Nitrosyl); R2(Methyl)	R2(Methyl): 100	P40937
